# Supplementary material for: High presence/absence gene variability in defense-related gene clusters of Cucumis melo
Source: BMC Genomics. 2013 Nov 12;14:782. doi: 10.1186/1471-2164-14-782 (PMC3845527; doi:10.1186/1471-2164-14-782)
Supplement: Additional file 2: Table S1 — List of putative PAV genes with functional annotations. [file 1471-2164-14-782-S2.xls]

## Sheet: Table S2
Table S1: List of putative PAV genes with functional annotations
Genomic coordinates	Gene Id	Absent froma	Functional annotation	Molecular function	Biological process	Cellular component	Partial geneb
CM3.5_contig30934:497-726	MELO3C000010	C					partial
CM3.5_contig30936:786-1208	MELO3C000012	K	SPLICEOSOME ASSOCIATED PROTEIN	nucleic acid binding		nucleolus
CM3.5_contig30988:910-1918	MELO3C000027	KC	COP9 SIGNALOSOME COMPLEX SUBUNIT 7	translation initiation factor 3 subunit M (K15030)	translation initiation factor activity
CM3.5_contig31128:249-491	MELO3C000051	CI	Ubiquitin-protein ligase	ligase activity, binding		plastid
CM3.5_contig31167:1080-1581	MELO3C000064	PI	Ent-kaurenoic acid oxidase 2 (: GA biosynthesis?)		xenobiotic metabolic process		partial
CM3.5_contig31177:782-1242	MELO3C000067	C	RETICULON-RELATED (PLANT)			membrane, endoplasmic reticulum	partial
CM3.5_contig31180:385-729	MELO3C000068	DKP	Similar to LOB domain-containing protein 18
CM3.5_contig31245:1062-1268	MELO3C000080	P					partial
CM3.5_contig31294:344-531	MELO3C000089	P	ferric reduction oxidase	flavin adenine dinucleotide binding, NAD(P)H oxidase activity, electron carrier activity, iron ion binding, ferric-chelate reductase activity	oxidation-reduction process	integral to membrane	partial
CM3.5_contig31446:666-838	MELO3C000115	C					partial
CM3.5_contig31474:800-1222	MELO3C000121	C?	Self-incompatibility protein				partial
CM3.5_contig31524:536-1316	MELO3C000135	C	Reverse transcriptase
CM3.5_contig31553:1267-1417	MELO3C000138	C
CM3.5_contig31573:212-462	MELO3C000144	I		catalytic activity
CM3.5_contig31576:555-785	MELO3C000145	C					partial
CM3.5_contig31679:928-1143	MELO3C000168	P					partial
CM3.5_contig31697:403-556	MELO3C000171	C
CM3.5_contig31699:1085-1294	MELO3C000172	KPCI					partial
CM3.5_contig31810:91-537	MELO3C000187	C
CM3.5_contig31810:794-1309	MELO3C000188	C
CM3.5_contig31840:901-1278	MELO3C000192	KPI					partial
CM3.5_contig31876:918-1301	MELO3C000197	KC					partial
CM3.5_contig31969:680-943	MELO3C000212	KCI					partial
CM3.5_contig31985:919-1143	MELO3C000215	K	VOLTAGE-DEPENDENT ANION-SELECTIVE CHANNEL	voltage-gated anion channel activity, protein binding	transmembrane transport, anion transport.	pore complex, chloroplast, plasma membrane, vacuole, mitochondrial outer membrane	partial
CM3.5_contig31987:188-478	MELO3C000216	C?
CM3.5_contig32004:274-430	MELO3C000219	K
CM3.5_contig32104:133-1110	MELO3C000231	C?	BETA-GALACTOSIDASE	cation binding, sugar binding, beta-galactosidase activity	carbohydrate metabolic process	apoplast, cytoplasmic membrane-bounded vesicle, membrane, beta-galactosidase complex
CM3.5_contig32106:818-1203	MELO3C000232	C?
CM3.5_contig32151:382-1266	MELO3C000238	C	transcription initiation factor TFIID subunit 12	transcription initiation factor activity, translation initiation factor activity, DNA binding	transcription initiation, DNA-dependent	plastid, transcription factor TFIID complex	partial
CM3.5_contig32174:581-772	MELO3C000240	C	ORGANIC SOLUTE TRANSPORTER-RELATED				partial
CM3.5_contig32185:463-630	MELO3C000242	C	DEAD BOX ATP-DEPENDENT RNA HELICASE	ATP-dependent helicase activity, ATP binding, nucleic acid binding		plastid	partial
CM3.5_contig32343:763-972	MELO3C000266	C
CM3.5_contig32367:91-680	MELO3C000270	K					partial
CM3.5_contig32411:411-1164	MELO3C000280	PCI	ALANINE AMINOTRANSFERASE	pyridoxal phosphate binding, 1-aminocyclopropane-1-carboxylate synthase activity, L-alanine:2-oxoglutarate aminotransferase activity	biosynthetic process	apoplast, membrane, chloroplast stroma, plant-type cell wall, vacuole	partial
CM3.5_contig32440:890-1090	MELO3C000288	C					partial
CM3.5_contig32454:401-598	MELO3C000289	C					partial
CM3.5_contig32486:507-1126	MELO3C000295	C?I?	coiled-coil				partial
CM3.5_contig32499:427-601	MELO3C000296	C	DNAJ/HSP40	unfolded protein binding, heat shock protein binding	protein folding
CM3.5_contig32547:737-942	MELO3C000302	C	Homocysteine S-methyltransferase	metal ion binding, homocysteine S-methyltransferase activity	cellular amino acid biosynthetic process		partial
CM3.5_contig32587:27-497	MELO3C000309	K					partial
CM3.5_contig32616:335-655	MELO3C000313	C	Agglutinin
CM3.5_contig32638:655-1102	MELO3C000320	DKP					partial
CM3.5_contig32639:473-784	MELO3C000321	C		binding
CM3.5_contig32666:304-823	MELO3C000325	K	Heat shock	heat shock protein binding	protein folding	plastid	partial
CM3.5_contig32744:364-543	MELO3C000337	C					partial
CM3.5_contig32800:88-491	MELO3C000350	DKPC?I?					partial
CM3.5_contig32805:956-1143	MELO3C000351	K	S15/NS1 RNA-binding domain	structural constituent of ribosome	translation	cytosolic small ribosomal subunit, membrane	partial
CM3.5_contig32856:21-471	MELO3C000357	KC					partial
CM3.5_contig32864:473-638	MELO3C000361	C					partial
CM3.5_contig32866:835-1095	MELO3C000362	DKPI
CM3.5_contig32950:525-675	MELO3C000374	I	Coatomer	myosin heavy chain kinase activity, protein binding, structural molecule activity	vesicle-mediated transport, intracellular protein transport	membrane coat	partial
CM3.5_contig32953:189-892	MELO3C000376	C	SUMO	regulation of interferon-gamma-mediated signaling pathway, interferon-gamma-mediated signaling pathway, cytokine-mediated signaling pathway
CM3.5_contig32970:26-433	MELO3C000379	C
CM3.5_contig32980:95-545	MELO3C000380	C	Aminotransferase-like, plant mobile domain
CM3.5_contig33080:588-914	MELO3C000393	C	FERRIC-CHELATE REDUCTASE	flavin adenine dinucleotide binding, NAD(P)H oxidase activity, electron carrier activity, iron ion binding, ferric-chelate reductase activity	oxidation-reduction process	integral to membrane
CM3.5_contig33125:89-859	MELO3C000403	K		binding			partial
CM3.5_contig33135:7-978	MELO3C000406	K					partial
CM3.5_contig33174:934-1083	MELO3C000411	C
CM3.5_contig33181:645-865	MELO3C000412	CI?					partial
CM3.5_contig33199:117-317	MELO3C000416	C	Coiled-coil				partial
CM3.5_contig33225:723-923	MELO3C000420	I
CM3.5_contig33227:504-689	MELO3C000421	D?K?P?C					partial
CM3.5_contig33252:206-435	MELO3C000425	K	ALANYL-TRNA SYNTHETASE	ATP binding, alanine-tRNA ligase activity, nucleic acid binding	alanyl-tRNA aminoacylation	cytoplasm	partial
CM3.5_contig33301:395-550	MELO3C000438	C
CM3.5_contig33301:678-997	MELO3C000439	C					partial
CM3.5_contig33331:795-962	MELO3C000443	C
CM3.5_contig33332:100-747	MELO3C000444	C	coiled-coil				partial
CM3.5_contig33471:12-266	MELO3C000468	CI
CM3.5_contig33564:98-418	MELO3C000473	C					partial
CM3.5_contig33595:596-966	MELO3C000479	I	Amino acid transporter	amino acid transmembrane transporter activity	amino acid transport	integral to membrane	partial
CM3.5_contig33597:705-878	MELO3C000480	C
CM3.5_contig33610:729-905	MELO3C000482	C	Coiled-coil, Similar to ATP-dependent Clp protease ATP-binding subunit clpC homolog, chloroplastic	nucleoside-triphosphatase activity, peptidase activity, ATP binding, protein binding, nuclease activity, DNA binding	protein metabolic process, nucleotide-excision repair	chloroplast stroma, chloroplast thylakoid membrane, cell wall	partial
CM3.5_contig33626:24-470	MELO3C000484	C					partial
CM3.5_contig33716:194-409	MELO3C000499	KCI					partial
CM3.5_contig33727:298-846	MELO3C000502	K
CM3.5_contig33754:386-700	MELO3C000506	P
CM3.5_contig33797:369-785	MELO3C000510	I					partial
CM3.5_contig33942:498-714	MELO3C000527	I	TIR-NBS-LRR disease resistance protein	nucleoside-triphosphatase activity, ATP binding, protein binding, transmembrane receptor activity	innate immune response, signal transduction, apoptosis	intrinsic to membrane	partial
CM3.5_contig34034:729-902	MELO3C000543	C					partial
CM3.5_contig34045:362-520	MELO3C000545	C?
CM3.5_contig34352:199-652	MELO3C000582	C					partial
CM3.5_contig34364:590-847	MELO3C000587	C
CM3.5_contig34388:80-301	MELO3C000590	K					partial
CM3.5_contig34426:599-808	MELO3C000597	KI
CM3.5_contig34467:392-714	MELO3C000600	C	LIPOXYGENASE	lipoxygenase activity, iron ion binding	oxidation-reduction process, oxylipin biosynthetic process, lateral root primordium development
CM3.5_contig34477:433-654	MELO3C000605	C					partial
CM3.5_contig34507:383-645	MELO3C000612	K?C					partial
CM3.5_contig34513:374-880	MELO3C000613	K?	CYTOCHROME_P450	iron ion binding, monooxygenase activity		membrane part, endoplasmic reticulum	partial
CM3.5_contig34518:387-651	MELO3C000614	C
CM3.5_contig34598:15-470	MELO3C000626	K?I?					partial
CM3.5_contig34601:418-801	MELO3C000627	C
CM3.5_contig34656:203-481	MELO3C000636	K?				cytosol
CM3.5_contig34693:153-605	MELO3C000644	CI	ANKYRIN REPEAT-CONTAINING
CM3.5_contig34844:507-686	MELO3C000663	KC					partial
CM3.5_contig34945:47-523	MELO3C000679	C	NON-LTR RETROELEMENT REVERSE TRANSCRIPTASE RELATED
CM3.5_contig34947:365-832	MELO3C000680	C		ligase activity, binding		membrane, plastid	partial
CM3.5_contig34973:142-732	MELO3C000682	C		carbohydrate kinase activity, phosphotransferase activity, alcohol group as acceptor	carbohydrate metabolic process
CM3.5_contig34977:494-711	MELO3C000683	PC					partial
CM3.5_contig34978:8-655	MELO3C000684	KI	LIPOXYGENASE	metal ion binding, oxidoreductase activity	fatty acid biosynthetic process
CM3.5_contig35109:164-321	MELO3C000697	C					partial
CM3.5_contig35182:469-684	MELO3C000706	C					partial
CM3.5_contig35186:410-598	MELO3C000708	C					partial
CM3.5_contig35221:256-715	MELO3C000713	K?C?				mitochondrion
CM3.5_contig35275:285-467	MELO3C000721	C
CM3.5_contig35295:284-754	MELO3C000723	CI
CM3.5_contig35300:308-514	MELO3C000724	C
CM3.5_contig35360:525-725	MELO3C000735	DKI					partial
CM3.5_contig35385:92-313	MELO3C000737	C					partial
CM3.5_contig35558:33-269	MELO3C000753	C
CM3.5_contig35669:450-626	MELO3C000763	C	coiled-coil	arsenite-transporting ATPase activity, ATP binding	cellular metal ion homeostasis, anion transport		partial
CM3.5_contig35741:385-726	MELO3C000774	KI
CM3.5_contig35880:219-446	MELO3C000796	D?K?I?	RAN BINDING PROTEIN	Ran GTPase binding	protein import into nucleus, translocation		partial
CM3.5_contig35971:214-576	MELO3C000805	KI	NIPPED-B-LIKE PROTEIN (DELANGIN)	zinc ion binding, protein binding		mitochondrion
CM3.5_contig35994:147-632	MELO3C000808	CI
CM3.5_contig36089:143-379	MELO3C000818	KI
CM3.5_contig36118:98-584	MELO3C000823	C	NON-LTR RETROELEMENT REVERSE TRANSCRIPTASE
CM3.5_contig36121:304-570	MELO3C000824	PCI	FERULATE-5-HYDROXYLASE	flavonoid 3',5'-hydroxylase activity, heme binding, electron carrier activity	oxidation-reduction process		partial
CM3.5_contig36130:72-483	MELO3C000825	KC	NON-LTR RETROELEMENT REVERSE TRANSCRIPTASE RELATED
CM3.5_contig36176:279-471	MELO3C000830	K?					partial
CM3.5_contig36233:158-338	MELO3C000839	C
CM3.5_contig36276:138-416	MELO3C000844	KC
CM3.5_contig36291:187-561	MELO3C000846	D?K?	Similar to Desiccation-related protein	binding		cytoplasmic membrane-bounded vesicle	partial
CM3.5_contig36487:85-450	MELO3C000860	C	Retrotransposon protein				partial
CM3.5_contig36602:130-321	MELO3C000875	C	coiled-coil
CM3.5_contig36606:207-470	MELO3C000876	KCI
CM3.5_contig36663:135-650	MELO3C000882	I	TYROSINASE	Polyphenol oxidase, chloroplastic	oxidoreductase activity	plastid
CM3.5_contig36813:252-422	MELO3C000901	C					partial
CM3.5_contig36826:39-545	MELO3C000903	K		binding
CM3.5_contig36837:443-599	MELO3C000906	I?
CM3.5_contig37077:278-508	MELO3C000932	KI
CM3.5_contig37088:248-574	MELO3C000933	C	Retrotransposon protein
CM3.5_contig37207:285-512	MELO3C000944	KI	coiled-coil
CM3.5_contig37247:247-450	MELO3C000950	KC					partial
CM3.5_contig37253:448-600	MELO3C000952	C
CM3.5_contig37287:215-427	MELO3C000954	PI					partial
CM3.5_contig37344:92-272	MELO3C000964	I
CM3.5_contig37485:51-479	MELO3C000976	C					partial
CM3.5_contig37551:100-531	MELO3C000984	D?CI?
CM3.5_contig37666:6-224	MELO3C000994	CI?					partial
CM3.5_contig37768:16-333	MELO3C001009	C
CM3.5_contig37809:237-413	MELO3C001018	C?					partial
CM3.5_contig37872:109-432	MELO3C001026	K					partial
CM3.5_contig37896:284-595	MELO3C001033	DKP?CI?					partial
CM3.5_contig37924:273-476	MELO3C001038	C
CM3.5_contig37987:112-393	MELO3C001044	C?
CM3.5_contig38014:185-424	MELO3C001047	C?					partial
CM3.5_contig38085:63-291	MELO3C001056	DK	CATIONIC AMINO ACID TRANSPORTER
CM3.5_contig38089:161-420	MELO3C001057	CI		amino acid transmembrane transporter activity	transmembrane transport, amino acid transport	integral to membrane, mitochondrion	partial
CM3.5_contig38131:142-528	MELO3C001062	K	coiled-coil				partial
CM3.5_contig38382:126-359	MELO3C001088	DKC		protein binding		chloroplast
CM3.5_contig38398:134-547	MELO3C001091	PC
CM3.5_contig38525:71-267	MELO3C001113	C					partial
CM3.5_contig38601:85-510	MELO3C001121	C?	ASPARTATE AMINOTRANSFERASE	pyridoxal phosphate binding, L-aspartate:2-oxoglutarate aminotransferase activity	biosynthetic process
CM3.5_contig38609:241-468	MELO3C001122	C?	DNA binding protein				partial
CM3.5_contig38663:128-298	MELO3C001127	PC
CM3.5_contig38676:98-475	MELO3C001129	C
CM3.5_contig38682:21-200	MELO3C001131	C					partial
CM3.5_contig38683:296-523	MELO3C001132	C?	DNA binding protein				partial
CM3.5_contig38838:172-323	MELO3C001153	KC					partial
CM3.5_contig38862:53-214	MELO3C001155	PC					partial
CM3.5_contig38956:59-445	MELO3C001162	C
CM3.5_contig38973:57-307	MELO3C001165	C	COP9 SIGNALOSOME COMPLEX SUBUNIT 7				partial
CM3.5_contig39061:71-496	MELO3C001173	K?					partial
CM3.5_contig39151:50-278	MELO3C001185	C?
CM3.5_contig39200:172-510	MELO3C001189	C					partial
CM3.5_contig39234:48-266	MELO3C001191	CI
CM3.5_contig39237:37-312	MELO3C001193	K?P?I?
CM3.5_contig39472:74-516	MELO3C001211	PC					partial
CM3.5_contig39480:211-423	MELO3C001212	K	CYCLIN-DEPENDENT PROTEIN KINASE-LIKE. Possible LRR receptor-like kinase (using phylome data)	RNA polymerase II carboxy-terminal domain kinase activity, ATP binding	cell division, protein phosphorylation		partial
CM3.5_contig39677:164-469	MELO3C001229	I					partial
CM3.5_contig39868:30-393	MELO3C001242	C
CM3.5_contig39875:125-352	MELO3C001245	KCI	coiled-coil
CM3.5_contig39901:258-410	MELO3C001251	C
CM3.5_contig39914:63-266	MELO3C001253	K?C?	Amino acid transporter, transmembrane			integral to membrane	partial
CM3.5_contig39929:172-372	MELO3C001254	CI					partial
CM3.5_contig40034:76-444	MELO3C001264	K
CM3.5_contig40138:227-376	MELO3C001276	PC
CM3.5_contig40182:144-392	MELO3C001281	CI
CM3.5_contig40184:19-279	MELO3C001282	C					partial
CM3.5_contig40384:237-475	MELO3C001305	P	26S PROTEASE REGULATORY SUBUNIT 8	microtubule-severing ATPase activity, peptidase activity, ATP binding	ubiquitin-dependent protein catabolic process	cytoplasm, nucleus, proteasome complex
CM3.5_contig40810:35-241	MELO3C001344	C
CM3.5_contig40883:23-381	MELO3C001349	C?I?	Ribonuclease H	catalytic activity, nucleic acid binding	primary metabolic process, macromolecule metabolic process
CM3.5_contig40979:87-266	MELO3C001356	K?C?I?
CM3.5_contig41093:46-276	MELO3C001366	All but I?					partial
CM3.5_contig41140:98-280	MELO3C001369	C
CM3.5_contig41233:103-363	MELO3C001377	PC	Exopolygalacturonase	aminoacyl-tRNA ligase activity, polygalacturonase activity, nucleotide binding	cellular cell wall organization, tRNA aminoacylation for protein translation, carbohydrate metabolic process	cell part	partial
CM3.5_contig41242:127-339	MELO3C001378	K	serine/threonine-protein kinase	RNA polymerase II carboxy-terminal domain kinase activity, ATP binding	cell division, protein phosphorylation		partial
CM3.5_contig41300:190-449	MELO3C001384	C					partial
CM3.5_contig41390:189-353	MELO3C001389	KC					partial
CM3.5_contig41393:68-413	MELO3C001390	P	UBIQUITIN LIGASE	oxidoreductase activity, nucleotide binding	response to UV-B, response to far red light, response to red light	CUL4 RING ubiquitin ligase complex
CM3.5_contig41438:76-348	MELO3C001393	C
CM3.5_contig41463:19-348	MELO3C001396	C	Aminotransferase-like, plant mobile domain				partial
CM3.5_contig41702:99-359	MELO3C001411	C
CM3.5_contig41704:50-430	MELO3C001412	KC					partial
CM3.5_contig41741:208-420	MELO3C001416	C?	(Trans)glycosidases	binding, hydrolase activity, hydrolyzing O-glycosyl compounds			partial
CM3.5_contig41762:135-294	MELO3C001418	CI
CM3.5_contig41816:19-246	MELO3C001423	CI
CM3.5_contig41853:143-385	MELO3C001426	PI					partial
CM3.5_contig41908:13-312	MELO3C001428	KC
CM3.5_contig41924:13-312	MELO3C001431	C
CM3.5_contig42094:78-413	MELO3C001443	C					partial
CM3.5_contig42239:48-223	MELO3C001455	C
CM3.5_contig42337:3-250	MELO3C001464	C					partial
CM3.5_contig42356:75-388	MELO3C001466	C	MITOCHONDRIAL CARRIER PROTEIN	binding, transporter activity	transmembrane transport	integral to membrane, mitochondrial inner membrane
CM3.5_contig42399:50-370	MELO3C001472	I	U5 small nuclear ribonucleoprotein 200 kDa helicase	ATP-dependent helicase activity, ATP binding, nucleic acid binding		membrane, mitochondrion, nucleolus
CM3.5_contig42411:183-376	MELO3C001474	K?C?
CM3.5_contig42847:11-256	MELO3C001506	PCI	Pol protein				partial
CM3.5_contig42848:7-204	MELO3C001507	KC
CM3.5_contig42854:3-266	MELO3C001508	C					partial
CM3.5_contig43037:30-329	MELO3C001522	C					partial
CM3.5_contig43086:155-325	MELO3C001527	C
CM3.5_contig43202:71-370	MELO3C001532	C					partial
CM3.5_contig43237:30-190	MELO3C001536	C					partial
CM3.5_contig43244:51-215	MELO3C001538	C					partial
CM3.5_contig43423:122-289	MELO3C001552	KC					partial
CM3.5_contig43438:95-274	MELO3C001554	C
CM3.5_contig43694:122-353	MELO3C001571	C
CM3.5_contig43789:84-246	MELO3C001581	D					partial
CM3.5_contig43896:19-327	MELO3C001586	PC
CM3.5_contig43907:130-297	MELO3C001587	C					partial
CM3.5_contig43947:176-325	MELO3C001591	C					partial
CM3.5_contig43954:7-360	MELO3C001592	C					partial
CM3.5_contig44042:32-337	MELO3C001600	C	Gag-protease polyprotein
CM3.5_contig44289:41-274	MELO3C001621	K	NIPPED-B-LIKE PROTEIN	metal ion binding
CM3.5_contig44397:48-266	MELO3C001625	C	coiled-coil
CM3.5_contig44401:121-278	MELO3C001626	C
CM3.5_contig44437:7-339	MELO3C001628	K
CM3.5_contig44645:65-232	MELO3C001635	KP?C					partial
CM3.5_contig44893:67-330	MELO3C001647	CI
CM3.5_contig44928:56-298	MELO3C001651	K					partial
CM3.5_contig44933:35-343	MELO3C001653	P?C
CM3.5_contig45027:43-219	MELO3C001656	C
CM3.5_contig45037:24-330	MELO3C001657	KC	coiled-coil	protein dimerization activity	apoptosis		partial
CM3.5_contig45300:18-197	MELO3C001679	C	Gag protease polyprotein				partial
CM3.5_contig45390:40-324	MELO3C001687	C
CM3.5_contig45896:90-251	MELO3C001711	C					partial
CM3.5_contig46069:46-218	MELO3C001715	CI
CM3.5_contig46122:98-307	MELO3C001718	KI
CM3.5_contig46171:16-203	MELO3C001721	CI	NIPPED-B-LIKE PROTEIN (DELANGIN) SCC2-RELATED	metal ion binding			partial
CM3.5_contig46194:34-288	MELO3C001723	PC	coiled-coil				partial
CM3.5_contig46243:5-175	MELO3C001726	C	INTEGRASE
CM3.5_contig46900:33-233	MELO3C001756	C	coiled-coil				partial
CM3.5_contig47240:107-262	MELO3C001771	CI
CM3.5_contig47471:15-254	MELO3C001783	C	GAG/POL/ENV POLYPROTEIN
CM3.5_contig48374:15-230	MELO3C001809	KC
CM3.5_contig48559:24-257	MELO3C001814	C					partial
CM3.5_contig48823:39-224	MELO3C001822	C	Gag-protease polyprotein				partial
CM3.5_contig49684:3-188	MELO3C001845	C	GAG/POL/ENV POLYPROTEIN				partial
CM3.5_contig49743:6-179	MELO3C001848	CI	Pol protein				partial
CM3.5_contig49864:23-208	MELO3C001854	KCI?	ASP_PROTEASE	zinc ion binding, aspartic-type endopeptidase activity, nucleic acid binding	proteolysis		partial
CM3.5_contig49938:24-182	MELO3C001857	C					partial
CM3.5_contig50229:46-219	MELO3C001863	K
CM3.5_contig50369:11-196	MELO3C001869	C					partial
CM3.5_contig50407:58-228	MELO3C001871	C	Pol protein				partial
CM3.5_contig50592:20-190	MELO3C001874	C	INTEGRASE
CM3.5_contig51250:58-213	MELO3C001887	C	GAG/POL/ENV POLYPROTEIN				partial
CM3.5_contig51762:33-203	MELO3C001894	C	Pol protein				partial
CM3.5_contig51780:33-203	MELO3C001895	KC	Pol protein				partial
CM3.5_contig52657:5-184	MELO3C001908	C	Pol protein				partial
CM3.5_contig52837:5-163	MELO3C001910	C	Pol protein				partial
CM3.5_contig53994:13-165	MELO3C001914	KC
CM3.5_scaffold00001:1275734-1278238	MELO3C002103	PI	Receptor-like protein kinase	protein kinase activity, nucleotide binding	cellular macromolecule metabolic process, primary metabolic process
CM3.5_scaffold00001:3353212-3353379	MELO3C002410	P
CM3.5_scaffold00001:3393848-3397507	MELO3C002415	P?	NON-LTR RETROELEMENT REVERSE TRANSCRIPTASE RELATED
CM3.5_scaffold00001:3449533-3449985	MELO3C002424	C					partial
CM3.5_scaffold00001:3451476-3451952	MELO3C002425	C	Ankyrin repeat
CM3.5_scaffold00001:3467670-3468374	MELO3C002427	P	NON-LTR RETROELEMENT REVERSE TRANSCRIPTASE RELATED
CM3.5_scaffold00001:3487571-3490013	MELO3C002429	C	ANK REPEAT-CONTAINING
CM3.5_scaffold00001:3563580-3565028	MELO3C002440	CI	binding, catalytic activity	cellular metabolic process, nitrogen compound metabolic process
CM3.5_scaffold00001:4523812-4524286	MELO3C002577	P	Tyrosinase, Polyphenol oxidase, chloroplastic	oxidoreductase activity		plastid
CM3.5_scaffold00001:4530146-4530463	MELO3C002578	C
CM3.5_scaffold00001:4576911-4578625	MELO3C002580	CI	TYROSINASE, Polyphenol oxidase
CM3.5_scaffold01595:242289-242555	MELO3C002883	KCI
CM3.5_scaffold01595:339050-340321	MELO3C002887	C
CM3.5_scaffold01595:390168-391435	MELO3C002890	I		binding
CM3.5_scaffold01595:2312915-2313552	MELO3C002972	K	Ankyrin repeat
CM3.5_scaffold01595:2898913-2899115	MELO3C002997	K
CM3.5_scaffold01595:2902516-2902992	MELO3C002998	K
CM3.5_scaffold01595:3832527-3832697	MELO3C003034	C					partial
CM3.5_scaffold01595:4239308-4239457	MELO3C003053	K
CM3.5_scaffold00002:25423-25683	MELO3C003073	C
CM3.5_scaffold00002:1065128-1067712	MELO3C003179	PCI	ser or Cys endopep. Inhib. (using phylome data) Transposon-related?
CM3.5_scaffold00002:1068075-1068572	MELO3C003180	P	NON-LTR RETROELEMENT REVERSE TRANSCRIPTASE RELATED
CM3.5_scaffold00002:1265720-1266463	MELO3C003194	(PCI)1/2	GLUTATHIONE S-TRANSFERASE	transferase activity
CM3.5_scaffold00002:1277984-1278419	MELO3C003196	C
CM3.5_scaffold00002:2122399-2123540	MELO3C003259	C	PHOSPHATIDYLSERINE DECARBOXYLASE	phosphatidylserine decarboxylase activity	phospholipid biosynthetic process	plastid, mitochondrion	partial
CM3.5_scaffold00002:2579093-2579515	MELO3C003276	I
CM3.5_scaffold00002:2697540-2697695	MELO3C003283	I					partial
CM3.5_scaffold01596:769190-790161	MELO3C003383	PCI	CYTOCHROME_P450	oxidoreductase activity, iron ion binding		membrane part, endoplasmic reticulum
CM3.5_scaffold01596:773475-773703	MELO3C003384	PCI	CYTOCHROME P450
CM3.5_scaffold01596:896990-898666	MELO3C003398	PI	exopeptidases	protein dimerization activity, metallopeptidase activity	proteolysis
CM3.5_scaffold01596:902371-904793	MELO3C003399	PI	Bacterial exopeptidase dimerisation domain, Acetylornithine deacetylase	protein dimerization activity, metallopeptidase activity	proteolysis
CM3.5_scaffold01596:2693915-2694175	MELO3C003613	P
CM3.5_scaffold01596:4140247-4140405	MELO3C003779	C
CM3.5_scaffold01596:4181135-4181440	MELO3C003780	C
CM3.5_scaffold01596:4285461-4285799	MELO3C003784	PC					partial
CM3.5_scaffold01596:4884135-4884320	MELO3C003810	P	serine carboxypeptidase	serine-type carboxypeptidase activity	proteolysis	cell wall
CM3.5_scaffold01596:5419466-5419744	MELO3C003841	C	coiled-coil
CM3.5_scaffold01596:5596540-5596825	MELO3C003855	C	ATPASES OF THE PP SUPERFAMILY-RELATED	ATP binding	tRNA processing
CM3.5_scaffold01596:5688005-5688206	MELO3C003857	DKPC					partial
CM3.5_scaffold01596:5710669-5713093	MELO3C003860	C (Intron)	Defense (MLP-like)		response to stimulus
CM3.5_scaffold01596:5853324-5853900	MELO3C003866	C	Zinc finger	binding
CM3.5_scaffold01596:6049028-6049207	MELO3C003876	C
CM3.5_scaffold01596:6118484-6118633	MELO3C003882	C
CM3.5_scaffold01596:6150599-6151219	MELO3C003884	P
CM3.5_scaffold01596:6466968-6467180	MELO3C003900	P
CM3.5_scaffold00003:1170373-1170588	MELO3C003960	C
CM3.5_scaffold00003:1441132-1441440	MELO3C003969	C
CM3.5_scaffold00003:2750607-2750867	MELO3C004034	C
CM3.5_scaffold00003:2838013-2838180	MELO3C004036	CI
CM3.5_scaffold00003:2944511-2945587	MELO3C004043	CI	ser or Cys endopep. Inhib. (using phylome data) Transposon-related?
CM3.5_scaffold00003:2947485-2947676	MELO3C004044	CI
CM3.5_scaffold00003:3158063-3158227	MELO3C004058	C	coiled-coil
CM3.5_scaffold00003:3495400-3508556	MELO3C004085	C	XYLULOSE KINASE	carbohydrate kinase activity, phosphotransferase activity, alcohol group as acceptor	carbohydrate metabolic process
CM3.5_scaffold00003:3850211-3850702	MELO3C004099	C
CM3.5_scaffold00003:5250561-5252741	MELO3C004241	CI	ser or Cys endopep. Inhib. (using phylome data) Transposon-related?
CM3.5_scaffold00003:5323463-5323969	MELO3C004245	C	LIPOXYGENASE	lipoxygenase activity, iron ion binding	oxidation-reduction process, oxylipin biosynthetic process
CM3.5_scaffold00003:5326283-5326700	MELO3C004246	C	LIPOXYGENASE	lipoxygenase activity, iron ion binding	oxidation-reduction process, oxylipin biosynthetic process
CM3.5_scaffold00003:5508406-5509772	MELO3C004260	C	Similar to TMV resistance protein N	nucleoside-triphosphatase activity, ATP binding, protein binding, transmembrane receptor activity.	innate immune response, signal transduction, apoptosis.	intrinsic to membrane
CM3.5_scaffold00003:5533446-5539663	MELO3C004262	CI	LEUCINE-RICH REPEAT CONTAINING PROTEIN	nucleoside-triphosphatase activity, ATP binding, protein binding, transmembrane receptor activity	innate immune response, signal transduction, apoptosis	intrinsic to membrane
CM3.5_scaffold00003:5547375-5547778	MELO3C004263	CI
CM3.5_scaffold00003:5571266-5573145	MELO3C004264	I	ser or Cys endopep. Inhib. (using phylome data) Transposon-related?	nucleic acid binding
CM3.5_scaffold00003:5779041-5786300	MELO3C004288	CI	Toll/Interleukin receptor TIR domain	nucleoside-triphosphatase activity, ATP binding, protein binding, transmembrane receptor activity	innate immune response, signal transduction, apoptosis	intrinsic to membrane
CM3.5_scaffold00003:5801158-5806330	MELO3C004289	I	LEUCINE-RICH REPEAT CONTAINING PROTEIN, TMV resistance protein N	TP binding, protein binding, transmembrane receptor activity	innate immune response, signal transduction, apoptosis	intrinsic to membrane
CM3.5_scaffold00003:5810121-5812410	MELO3C004290	I	DISEASERSIST	nucleoside-triphosphatase activity, ATP binding, protein binding, transmembrane receptor activity	innate immune response, signal transduction, apoptosis	intrinsic to membrane
CM3.5_scaffold00003:5840867-5843162	MELO3C004291	K(1/2)I	Disease resistance protein	nucleoside-triphosphatase activity, ATP binding, protein binding, transmembrane receptor activity	innate immune response, signal transduction, apoptosis	intrinsic to membrane
CM3.5_scaffold00003:5855171-5860831	MELO3C004292	KI	LEUCINE-RICH REPEAT-CONTAINING PROTEIN	nucleoside-triphosphatase activity, ATP binding, protein binding, transmembrane receptor activity	innate immune response, signal transduction, apoptosis	intrinsic to membrane
CM3.5_scaffold00003:5868071-5868244	MELO3C004293	KI
CM3.5_scaffold00003:5884952-5889556	MELO3C004294	KC	Similar to TMV resistance protein N	nucleotide binding	cellular process, defense response
CM3.5_scaffold00003:5893422-5893773	MELO3C004295	KC	TIR-NBS-LRR-AAA+ATPase	nucleotide binding	cellular process, defense response
CM3.5_scaffold00003:5951143-5955050	MELO3C004299	K(1/2)C(1/2)I(1/2)	GDSL esterase/lipase	hydrolase activity, acting on ester bonds	lipid catabolic process	apoplast, extracellular region
CM3.5_scaffold00003:6085745-6087399	MELO3C004317	K(1/2)	LEUCINE-RICH REPEAT CONTAINING PROTEIN
CM3.5_scaffold00003:6111948-6113580	MELO3C004318	C	Cc-nbs-lrr
CM3.5_scaffold00003:6144630-6145072	MELO3C004319	KC	NB-ARC				partial
CM3.5_scaffold00003:6158620-6160417	MELO3C004320	K	Disease resistance protein
CM3.5_scaffold00003:6180382-6182596	MELO3C004321	(KC)1/2	DISEASERSIST
CM3.5_scaffold00003:6212481-6214658	MELO3C004322	C	ser or Cys endopep. Inhib. (using phylome data) Transposon-related?
CM3.5_scaffold00003:6219959-6220884	MELO3C004323	C	Disease resistance protein
CM3.5_scaffold00003:6232683-6236414	MELO3C004324	C	disease resistance protein
CM3.5_scaffold00003:6258477-6260348	MELO3C004326	D?K?P?CI
CM3.5_scaffold00003:6258477-6260348	MELO3C004327	K	Terpenoid cyclases/Protein prenyltransferases	cycloartenol synthase activity
CM3.5_scaffold00003:6265416-6266150	MELO3C004328	K
CM3.5_scaffold00003:6306224-6307985	MELO3C004331	K	ser or Cys endopep. Inhib. (using phylome data) Transposon-related?	binding
CM3.5_scaffold00003:6914816-6915433	MELO3C004402	CI?	ANKYRIN REPEAT-CONTAINING
CM3.5_scaffold00003:7777823-7780745	MELO3C004499	K	cyclin-like
CM3.5_scaffold00003:7781002-7783325	MELO3C004500	K	Cysteine proteinases	cadmium ion binding, glutathione gamma-glutamylcysteinyltransferase activity, acyltransferase activity	phytochelatin biosynthetic process, response to metal ion
CM3.5_scaffold00003:7783114-7783284	MELO3C004501	K	coiled-coil
CM3.5_scaffold00004:232753-232983	MELO3C004682	C
CM3.5_scaffold00004:1024880-1025110	MELO3C004716	P
CM3.5_scaffold00004:1026742-1027061	MELO3C004717	P
CM3.5_scaffold00004:1064392-1064685	MELO3C004718	C
CM3.5_scaffold00004:1064983-1065405	MELO3C004719	C	UBIQUITIN LIGASE PROTEIN COP1	oxidoreductase activity, nucleotide binding	response to UV-B, response to far red light, response to red light	CUL4 RING ubiquitin ligase complex
CM3.5_scaffold00004:1071841-1072041	MELO3C004720	P
CM3.5_scaffold00004:1386415-1386575	MELO3C004734	P	GAG-POL-RELATED RETROTRANSPOSON
CM3.5_scaffold00004:1681172-1681754	MELO3C004744	C	coiled-coil				partial
CM3.5_scaffold00004:2087693-2088094	MELO3C004768	C
CM3.5_scaffold00004:2116082-2116258	MELO3C004771	C
CM3.5_scaffold00004:2194772-2195476	MELO3C004781	C
CM3.5_scaffold00004:2908840-2909028	MELO3C004804	C
CM3.5_scaffold00004:3750984-3751271	MELO3C004844	PCI
CM3.5_scaffold00004:3843217-3844750	MELO3C004849	C
CM3.5_scaffold00004:3845845-3850395	MELO3C004850	P?	ASP_PROT_RETROV	binding
CM3.5_scaffold00004:3851645-3852343	MELO3C004851	P?		binding
CM3.5_scaffold00004:4780984-4781532	MELO3C004882	C	GAG PROTEIN
CM3.5_scaffold00004:5180139-5180309	MELO3C004893	P?C?
CM3.5_scaffold00004:5181126-5181482	MELO3C004894	P
CM3.5_scaffold00004:5694744-5694959	MELO3C004913	C
CM3.5_scaffold00004:5903882-5904121	MELO3C004918	C?	AMINOACYLASE-1	protein dimerization activity, metallopeptidase activity, aminoacylase activity	cellular amino acid metabolic process, proteolysis	mitochondrion
CM3.5_scaffold00004:5905198-5905371	MELO3C004919	C?	AMINOACYLASE-1	protein dimerization activity, metallopeptidase activity, aminoacylase activity	cellular amino acid metabolic process, proteolysis	mitochondrion
CM3.5_scaffold00004:7128720-7128986	MELO3C004960	DKC
CM3.5_scaffold00004:8287513-8287824	MELO3C005019	C
CM3.5_scaffold00004:8343652-8343963	MELO3C005022	P
CM3.5_scaffold00004:8345374-8361560	MELO3C005023	P
CM3.5_scaffold00004:8374651-8374854	MELO3C005024	P
CM3.5_scaffold00004:8801636-8802427	MELO3C005047	C
CM3.5_scaffold00005:49976-50302	MELO3C005065	C
CM3.5_scaffold00005:473076-473282	MELO3C005090	C
CM3.5_scaffold00005:499434-499604	MELO3C005091	C
CM3.5_scaffold00005:640303-640455	MELO3C005098	KCI
CM3.5_scaffold00005:722954-723115	MELO3C005108	KCI
CM3.5_scaffold00005:1151882-1152079	MELO3C005138	I
CM3.5_scaffold00005:1261964-1262353	MELO3C005145	KC
CM3.5_scaffold00005:1779119-1786547	MELO3C005184	KI	Germin-like protein	nutrient reservoir activity, manganese ion binding, receptor activity, superoxide dismutase activity	oxidation-reduction process	apoplast, cytoplasmic membrane-bounded vesicle, cell wall
CM3.5_scaffold00005:1789024-1790166	MELO3C005185	KI	UDP-N-ACETYLGLUCOSAMINE--PEPTIDE N-ACETYLGLUCOSAMINYLTRANSFERASE	transferase activity, binding
CM3.5_scaffold00005:1794703-1797019	MELO3C005186	KI	Germin-like protein	nutrient reservoir activity, manganese ion binding, receptor activity, superoxide dismutase activity	oxidation-reduction process	apoplast, cytoplasmic membrane-bounded vesicle, cell wall
CM3.5_scaffold00005:1799127-1802405	MELO3C005187	KI	Pyr-5-nucltdase	hydrolase activity	metabolic process
CM3.5_scaffold00005:2903712-2904335	MELO3C005251	C	BETA-GALACTOSIDASE	hydrolase activity, acting on glycosyl bonds
CM3.5_scaffold00005:3107735-3108967	MELO3C005264	I	clathrin assembly protein	2-alkenal reductase activity, clathrin binding, 1-phosphatidylinositol binding	oxidation-reduction process, clathrin coat assembly	clathrin coat
CM3.5_scaffold00005:5067708-5069598	MELO3C005429	K	LRR receptor-like serine/threonine-protein kinase
CM3.5_scaffold00005:5215132-5218002	MELO3C005450	C	LRR receptor-like serine/threonine-protein kinase
CM3.5_scaffold00005:5223156-5226104	MELO3C005451	C	LRR receptor-like serine/threonine-protein kinase
CM3.5_scaffold00005:5239146-5239370	MELO3C005453	I	LRR RECEPTOR-LIKE KINASE	kinase activity
CM3.5_scaffold00005:5846450-5847080	MELO3C005544	K?I?	14 kDa proline-rich protein. Bifunctional inhibitor/lipid-transfer protein por phylome	cytoplasmic membrane-bounded vesicle	lipid transport
CM3.5_scaffold00005:5850170-5850784	MELO3C005545	K?I	14 kDa proline-rich protein. Bifunctional inhibitor/lipid-transfer protein por phylome			membrane
CM3.5_scaffold00005:5853392-5853724	MELO3C005546	KI	Bifunctional inhibitor/lipid-transfer protein/seed storage 2S albumin, HyPRP	lipid binding	lipid transport	cytoplasmic membrane-bounded vesicle
CM3.5_scaffold00005:5856465-5857057	MELO3C005547	KI	Bifunctional inhibitor/lipid-transfer protein/seed storage 2S albumin, HyPRP	lipid binding	defense response to fungus, systemic acquired resistance, lipid transport	cytoplasmic membrane-bounded vesicle
CM3.5_scaffold00005:5885231-5886565	MELO3C005552	KI	catalytic activity, nucleic acid binding; ser or cys endop. Inh. Usando phylome, OJO: puede ser transposon	cellular macromolecule metabolic process, nucleobase, nucleoside, nucleotide and nucleic acid metabolic process
CM3.5_scaffold00005:7187820-7188699	MELO3C005712	C	COPPER TRANSPORT PROTEIN ATOX1	metal ion binding	metal ion transport
CM3.5_scaffold00006:1198166-1199034	MELO3C006122	C
CM3.5_scaffold00006:2959280-2961843	MELO3C006389	K	OLIGOPEPTIDE TRANSPORTER	transporter activity	oligopeptide transport	membrane
CM3.5_scaffold00006:3375156-3376644	MELO3C006457	KC	serine protease inhibitors (response to wounding)
CM3.5_scaffold00006:4742569-4743784	MELO3C006638	K
CM3.5_scaffold00006:5896847-5897407	MELO3C006778	KI	UDP-GLUCOSYLTRANSFERASE
CM3.5_scaffold00006:5897448-5898425	MELO3C006779	KI	UDP-Glycosyltransferase/glycogen phosphorylase	transferasere protein	metabolic process
CM3.5_scaffold00006:6050538-6060180	MELO3C006795	K	F-BOX ONLY PROTEIN	protein binding, ubiquitin-protein ligase activity	proteolysis	SCF ubiquitin ligase complex, nucleus
CM3.5_scaffold00006:6121865-6123520	MELO3C006802	KC		zinc ion binding		intracellular
CM3.5_scaffold00006:7034314-7034520	MELO3C006893	KC
CM3.5_scaffold00006:7171669-7171959	MELO3C006907	C
CM3.5_scaffold00006:7176157-7176411	MELO3C006908	C
CM3.5_scaffold00006:7659382-7659811	MELO3C006953	C	SELENIUM-BINDING PROTEIN			plastid
CM3.5_scaffold00006:8251384-8251632	MELO3C006990	K
CM3.5_scaffold00006:8254575-8255903	MELO3C006991	K
CM3.5_scaffold00006:8256454-8258109	MELO3C006992	KC		binding
CM3.5_scaffold00007:3943082-3958996	MELO3C007593	K1/2	F-box-like/WD repeat-containing protein	catalytic activity, histone acetyltransferase activity, serine-type endopeptidase activity	histone deacetylation, response to cold, proteolysis	nucleus
CM3.5_scaffold00007:5126480-5126905	MELO3C007751	P?I?
CM3.5_scaffold00007:5416443-5418446	MELO3C007797	PI	CYTOCHROME P450	iron ion binding, monooxygenase activity	metabolic process
CM3.5_scaffold00007:5746368-5748058	MELO3C007847	PI	S-adenosyl-L-methionine-dependent methyltransferases	methyltransferase activity
CM3.5_scaffold00007:6495862-6496294	MELO3C007963	I	CHITINASE	chitinase activity	cell wall macromolecule catabolic process, defense response, chitin catabolic process
CM3.5_scaffold00007:6496348-6496758	MELO3C007964	I	CHITINASE	chitinase activity	defense response to fungus, cell wall macromolecule catabolic process, chitin catabolic process	cell part, extracellular region
CM3.5_scaffold00007:6506217-6509695	MELO3C007966	(PI)(Partial)	CHITINASE	chitin binding, chitinase activity	cell wall macromolecule catabolic process, chitin catabolic process
CM3.5_scaffold00007:7337043-7337511	MELO3C008065	C	Cystatin/monellin	peptidase inhibitor activity		cytoplasmic part, intracellular organelle
CM3.5_scaffold00007:7341356-7341583	MELO3C008067	C
CM3.5_scaffold00008:1620645-1620914	MELO3C008181	C
CM3.5_scaffold00008:1658369-1658857	MELO3C008183	C	cysteine-type endopeptidase inhibitor	peptidase inhibitor activity		intracellular
CM3.5_scaffold00008:1661438-1661791	MELO3C008184	C
CM3.5_scaffold00008:2220651-2220872	MELO3C008238	CI		kinase activity
CM3.5_scaffold00008:3281240-3281467	MELO3C008300	C
CM3.5_scaffold00008:3287294-3287503	MELO3C008301	C
CM3.5_scaffold00008:3443728-3444165	MELO3C008311	C
CM3.5_scaffold00008:3457758-3458054	MELO3C008312	C
CM3.5_scaffold00008:3649988-3650511	MELO3C008322	C	Dev_Cell_Death			cytoplasmic membrane-bounded vesicle
CM3.5_scaffold00008:4128585-4128764	MELO3C008346	P
CM3.5_scaffold00008:4191731-4192078	MELO3C008348	P
CM3.5_scaffold00008:4605598-4605855	MELO3C008369	P?C
CM3.5_scaffold00008:4685614-4685847	MELO3C008371	PC
CM3.5_scaffold00008:4692093-4692437	MELO3C008372	C
CM3.5_scaffold00008:4721724-4721985	MELO3C008373	PC
CM3.5_scaffold00008:4727802-4727963	MELO3C008374	PC
CM3.5_scaffold00008:4756514-4756771	MELO3C008375	C
CM3.5_scaffold00008:4765435-4768406	MELO3C008376	PC	NON-LTR RETROELEMENT REVERSE TRANSCRIPTASE RELATED
CM3.5_scaffold00008:4768636-4770244	MELO3C008377	C	NON-LTR RETROELEMENT REVERSE TRANSCRIPTASE RELATED
CM3.5_scaffold00008:4956766-4957273	MELO3C008379	C
CM3.5_scaffold00008:5337454-5337639	MELO3C008396	C
CM3.5_scaffold00008:5770767-5771160	MELO3C008418	C
CM3.5_scaffold00008:6178258-6181266	MELO3C008436	I	SERINE-THREONINE PROTEIN KINASE	binding, protein kinase activity
CM3.5_scaffold00008:6202559-6202854	MELO3C008437	PI
CM3.5_scaffold00008:6315581-6315913	MELO3C008443	C
CM3.5_scaffold00008:6338747-6339175	MELO3C008444	C	ADENYLSULFATE KINASE	oxidoreductase activity, ATP binding, adenylylsulfate kinase activity	oxidation-reduction process, sulfate assimilation	plastid
CM3.5_scaffold00008:6796590-6796793	MELO3C008457	P
CM3.5_scaffold00008:6808147-6808586	MELO3C008458	P
CM3.5_scaffold00008:6979733-6980126	MELO3C008463	C
CM3.5_scaffold00009:43159-43398	MELO3C008505	PI
CM3.5_scaffold00009:1239906-1240501	MELO3C008541	I	LACTOYLGLUTATHIONE LYASE		response to cadmium ion	chloroplast envelope, plasma membrane, vacuole
CM3.5_scaffold00009:2394800-2394967	MELO3C008576	PI
CM3.5_scaffold00009:2440730-2440900	MELO3C008577	P?C?I?	coiled-coil
CM3.5_scaffold00009:2624546-2625088	MELO3C008584	PI	ALDO-KETO REDUCTASE			plastid
CM3.5_scaffold00009:2721188-2721418	MELO3C008587	C
CM3.5_scaffold00009:3872721-3873242	MELO3C008618	PI
CM3.5_scaffold00009:3877521-3877766	MELO3C008619	PCI
CM3.5_scaffold00009:3901442-3901666	MELO3C008620	PCI
CM3.5_scaffold00009:3973693-3973860	MELO3C008622	PI
CM3.5_scaffold00009:4042685-4043011	MELO3C008623	PI
CM3.5_scaffold00009:4060881-4061288	MELO3C008624	PI
CM3.5_scaffold00009:4071332-4071553	MELO3C008625	PI		protein binding, fatty-acyl-CoA binding	response to jasmonic acid stimulus, response to ethylene stimulus, response to light stimulus	cytoplasm, nucleus
CM3.5_scaffold00009:4200775-4201124	MELO3C008626	PI					partial
CM3.5_scaffold00009:4218674-4219222	MELO3C008627	PCI
CM3.5_scaffold00009:4440311-4440611	MELO3C008628	C					partial
CM3.5_scaffold00009:4482452-4482664	MELO3C008629	C
CM3.5_scaffold00009:4587819-4588022	MELO3C008630	C					partial
CM3.5_scaffold00009:4663561-4664303	MELO3C008632	PCI
CM3.5_scaffold00009:5828607-5830623	MELO3C008679	P	En/Spm transposon protein
CM3.5_scaffold00009:5851208-5851516	MELO3C008680	P
CM3.5_scaffold00009:6009431-6009590	MELO3C008687	PI					partial
CM3.5_scaffold00009:6035884-6041215	MELO3C008688	PI	phytochromobilin:ferredoxin oxidoreductase	cobalt ion binding, phytochromobilin:ferredoxin oxidoreductase activity	oxidation-reduction process, phytochromobilin biosynthetic process
CM3.5_scaffold00009:6228839-6229168	MELO3C008697	C	coiled-coil
CM3.5_scaffold00009:6554374-6554592	MELO3C008712	C
CM3.5_scaffold00009:7134760-7135257	MELO3C008743	C
CM3.5_scaffold00009:7186900-7187055	MELO3C008744	PCI	Auxin efflux carrier		transmembrane transport
CM3.5_scaffold00010:608725-609128	MELO3C008820	C
CM3.5_scaffold00010:1053364-1053869	MELO3C008841	C
CM3.5_scaffold00010:1402242-1402646	MELO3C008856	I
CM3.5_scaffold00010:2022543-2022788	MELO3C008886	CI
CM3.5_scaffold00010:2054147-2054452	MELO3C008888	C	SERINE/THREONINE-PROTEIN KINASE
CM3.5_scaffold00010:2618090-2618251	MELO3C008905	K
CM3.5_scaffold00010:2782051-2782788	MELO3C008912	C
CM3.5_scaffold00010:2783477-2783638	MELO3C008913	C
CM3.5_scaffold00010:4083977-4098078	MELO3C008953	I	coiled-coil	Calmodulin binding protein-like
CM3.5_scaffold00010:4388663-4388982	MELO3C008962	C					partial
CM3.5_scaffold00010:5525049-5525207	MELO3C009009	KCI
CM3.5_scaffold00010:6129028-6130808	MELO3C009031	C					partial
CM3.5_scaffold00010:6388432-6388639	MELO3C009037	K	MuDRA transposase
CM3.5_scaffold00010:6607063-6607245	MELO3C009051	K
CM3.5_scaffold00010:6938765-6939092	MELO3C009061	C					partial
CM3.5_scaffold00010:6968050-6968523	MELO3C009062	C		binding
CM3.5_scaffold00011:122185-123039	MELO3C009102	C	PENTATRICOPEPTIDE REPEAT-CONTAINING PROTEIN	binding
CM3.5_scaffold00011:5149962-5150714	MELO3C009798	PC	TPR repeat-containing thioredoxin	protein binding
CM3.5_scaffold00011:5335324-5335844	MELO3C009817	I	TPR repeat-containing thioredoxin	protein binding	cell redox homeostasis	plastid
CM3.5_scaffold00011:5648162-5656829	MELO3C009863	C	Galactose oxidase
CM3.5_scaffold00012:78042-78305	MELO3C009993	KI
CM3.5_scaffold00012:628829-629231	MELO3C010016	C	Transcription initiation factor TFIID_20kDa	transcription initiation factor activity, translation initiation factor activity, DNA binding	transcription initiation, DNA-dependent	plastid, transcription factor TFIID complex
CM3.5_scaffold00012:1430578-1430779	MELO3C010051	CI
CM3.5_scaffold00012:1612731-1624874	MELO3C010057	C	WRKY transcription factor	sequence-specific DNA binding, sequence-specific DNA binding transcription factor activity	regulation of transcription, DNA-dependent, transcription, DNA-dependent	nucleus
CM3.5_scaffold00012:1773906-1774362	MELO3C010063	K	Retrotransposon protein
CM3.5_scaffold00012:2501765-2502154	MELO3C010098	KCI					partial
CM3.5_scaffold00012:2504963-2505217	MELO3C010099	KCI
CM3.5_scaffold00012:2669893-2670057	MELO3C010105	K
CM3.5_scaffold00012:2718326-2718544	MELO3C010107	I	coiled-coil
CM3.5_scaffold00012:3178907-3179212	MELO3C010131	C
CM3.5_scaffold00012:3373992-3374348	MELO3C010138	C
CM3.5_scaffold00012:3382352-3382525	MELO3C010139	C
CM3.5_scaffold00012:3382732-3383064	MELO3C010140	C
CM3.5_scaffold00012:4996637-4998133	MELO3C010271	C	ser or Cys endopep. Inhib. (using phylome data) Transposon-related?
CM3.5_scaffold00012:5070656-5070805	MELO3C010280	C
CM3.5_scaffold00012:5187656-5187967	MELO3C010285	I
CM3.5_scaffold00012:5612221-5615067	MELO3C010309	C	ACYL-COA DESATURASE	oxidoreductase activity, acting on paired donors, with oxidation of a pair of donors resulting in the reduction of molecular oxygen to two molecules of water	lipid biosynthetic process
CM3.5_scaffold00012:6011775-6012042	MELO3C010325	C					partial
CM3.5_scaffold00012:6564598-6564798	MELO3C010363	K
CM3.5_scaffold00013:127404-127657	MELO3C010369	C					partial
CM3.5_scaffold00013:195518-195988	MELO3C010372	C					partial
CM3.5_scaffold00013:333560-333949	MELO3C010376	PI
CM3.5_scaffold00013:1182015-1182245	MELO3C010411	CI					partial
CM3.5_scaffold00013:2045222-2045590	MELO3C010447	I
CM3.5_scaffold00013:2123323-2125104	MELO3C010452	I	P450	iron ion binding, monooxygenase activity
CM3.5_scaffold00013:2172066-2172690	MELO3C010453	PI	coiled-coil
CM3.5_scaffold00013:2488334-2488513	MELO3C010467	PI
CM3.5_scaffold00013:2494065-2494346	MELO3C010468	P
CM3.5_scaffold00013:2503696-2506044	MELO3C010469	D?K?PC?I	ATP synthase	hydrolase activity, acting on acid anhydrides, catalyzing transmembrane movement of substances, hydrogen ion transporting ATP synthase activity, rotational mechanism, hydrogen-exporting ATPase activity, phosphorylative mechanism	ATP hydrolysis coupled proton transport, ATP synthesis coupled proton transport	proton-transporting two-sector ATPase complex, catalytic domain, proton-transporting ATP synthase complex, catalytic core F(1)
CM3.5_scaffold00013:2929910-2930130	MELO3C010485	PI		nucleic acid binding	cellular process
CM3.5_scaffold00013:2949607-2951001	MELO3C010488	PI	coiled-coil
CM3.5_scaffold00013:4021679-4021969	MELO3C010551	P	coiled-coil
CM3.5_scaffold00013:4147342-4147728	MELO3C010558	C
CM3.5_scaffold00013:4197473-4197742	MELO3C010562	C					partial
CM3.5_scaffold00013:4201678-4201986	MELO3C010563	C		binding
CM3.5_scaffold00013:4286411-4286597	MELO3C010567	PI	Transposase_23
CM3.5_scaffold01598:381338-381568	MELO3C010593	PI
CM3.5_scaffold01598:1125452-1125755	MELO3C010622	C					partial
CM3.5_scaffold01598:2009877-2010104	MELO3C010656	PCI
CM3.5_scaffold00014:293-2175	MELO3C010660	C
CM3.5_scaffold00014:1267914-1269589	MELO3C010852	KC	ser or Cys endopep. Inhib. (using phylome data) Transposon-related?
CM3.5_scaffold00014:3980708-3981052	MELO3C011223	K
CM3.5_scaffold00014:4212989-4214452	MELO3C011248	C
CM3.5_scaffold00014:4441645-4442280	MELO3C011287	K	Ethylene-responsive transcription factor	sequence-specific DNA binding transcription factor activity	ethylene mediated signaling pathway, regulation of transcription, DNA-dependent	nucleus
CM3.5_scaffold00014:4739687-4744120	MELO3C011326	C	GLUTAMATE RECEPTOR	ion channel activity, receptor activity	transport	membrane
CM3.5_scaffold00014:4744644-4745000	MELO3C011327	C	GLUTAMATE RECEPTOR	extracellular-glutamate-gated ion channel activity, ionotropic glutamate receptor activity	ion transport	extracellular-glutamate-gated ion channel activity, ionotropic glutamate receptor activity
CM3.5_scaffold00014:5418669-5419098	MELO3C011405	C
CM3.5_scaffold00014:5889873-5891341	MELO3C011477	C	SMAD/FHA domain
CM3.5_scaffold00015:504888-505118	MELO3C011514	PI	coiled-coil	binding			partial
CM3.5_scaffold00015:806602-806790	MELO3C011527	PI
CM3.5_scaffold00015:845340-845519	MELO3C011532	C
CM3.5_scaffold00015:934457-934612	MELO3C011537	P	coiled-coil
CM3.5_scaffold00015:1336658-1352810	MELO3C011548	C	TRANSMEMBRANE PROTEIN HTP-1 RELATED			integral to membrane
CM3.5_scaffold00015:3379362-3379550	MELO3C011603	PI		hydrolase activity			partial
CM3.5_scaffold00015:3643485-3643658	MELO3C011608	PI	coiled-coil
CM3.5_scaffold00015:3645421-3645716	MELO3C011609	PI					partial
CM3.5_scaffold00015:3687314-3687652	MELO3C011611	C
CM3.5_scaffold00015:4362148-4362324	MELO3C011627	C	coiled-coil
CM3.5_scaffold00015:5739762-5740033	MELO3C011678	C	coiled-coil				partial
CM3.5_scaffold00015:6655860-6660116	MELO3C011706	P?C?	GLYCOSYL_HYDROL_F16	xyloglucan:xyloglucosyl transferase activity, hydrolase activity, hydrolyzing O-glycosyl compounds	cellular glucan metabolic process	apoplast, cell wall
CM3.5_scaffold00016:6004-6793	MELO3C011707	C	Gag/pol polyprotein
CM3.5_scaffold00016:7099-7950	MELO3C011708	C	Gag-pro
CM3.5_scaffold00016:975027-975900	MELO3C011803	PI
CM3.5_scaffold00016:979567-980688	MELO3C011805	I	Mitochodrial transcription termination factor-related
CM3.5_scaffold00016:1273179-1274300	MELO3C011845	PI
CM3.5_scaffold00016:1684908-1685365	MELO3C011909	PCI	RIBOSE-PHOSPHATE PYROPHOSPHOKINASE	kinase activity, ATP binding, ribose phosphate diphosphokinase activity, magnesium ion binding	nucleotide biosynthetic process, nucleoside metabolic process	mitochondrion
CM3.5_scaffold00016:1829239-1831008	MELO3C011931	PI	P450	protein binding, iron ion binding, monooxygenase activity
CM3.5_scaffold00016:1831772-1831930	MELO3C011932	PI	P450	4-hydroxyphenylacetaldehyde oxime monooxygenase activity, heme binding, electron carrier activity	oxidation-reduction process
CM3.5_scaffold00016:1831939-1832214	MELO3C011933	PI	P450	4-hydroxyphenylacetaldehyde oxime monooxygenase activity, heme binding, electron carrier activity	oxidation-reduction process	membrane part, endoplasmic reticulum
CM3.5_scaffold00016:3568368-3569289	MELO3C012191	C
CM3.5_scaffold00016:4940981-4943004	MELO3C012397	P?CI	Nodulin-like
CM3.5_scaffold00017:179207-179389	MELO3C012501	I
CM3.5_scaffold00017:283749-284012	MELO3C012503	KCI
CM3.5_scaffold00017:305694-306179	MELO3C012504	KI
CM3.5_scaffold00017:382403-382576	MELO3C012509	KCI
CM3.5_scaffold00017:424796-425320	MELO3C012511	C
CM3.5_scaffold00017:609016-609354	MELO3C012516	KCI
CM3.5_scaffold00017:669497-669766	MELO3C012519	C		metal ion binding
CM3.5_scaffold00017:691080-691376	MELO3C012520	C	Retrotransposon protein				partial
CM3.5_scaffold00017:960302-960589	MELO3C012533	KCI
CM3.5_scaffold00017:978896-979078	MELO3C012534	KCI
CM3.5_scaffold00017:1053301-1053606	MELO3C012538	KCI
CM3.5_scaffold00017:1303216-1303707	MELO3C012555	K
CM3.5_scaffold00017:1770911-1771198	MELO3C012566	K
CM3.5_scaffold00017:1794388-1794549	MELO3C012569	C
CM3.5_scaffold00017:3154689-3154850	MELO3C012636	C
CM3.5_scaffold00017:3285703-3285981	MELO3C012643	KC					partial
CM3.5_scaffold00017:3722717-3723265	MELO3C012673	C	GAG/POL/ENV POLYPROTEIN
CM3.5_scaffold00017:3723977-3724300	MELO3C012674	C
CM3.5_scaffold00017:3968559-3968759	MELO3C012684	K
CM3.5_scaffold00017:4524848-4525003	MELO3C012704	KI
CM3.5_scaffold00017:6270893-6282972	MELO3C012778	C	THIOREDOXIN	protein binding	cell division, RNA splicing, mRNA processing, nuclear mRNA splicing, via spliceosome, mitosis	spliceosomal complex
CM3.5_scaffold00018:412304-412510	MELO3C012798	P	coiled-coil
CM3.5_scaffold00018:625070-625573	MELO3C012806	C	coiled-coil	binding
CM3.5_scaffold00018:924980-925147	MELO3C012816	I
CM3.5_scaffold00018:1175298-1175835	MELO3C012826	P?
CM3.5_scaffold00018:1181157-1181470	MELO3C012827	P?
CM3.5_scaffold00018:1207670-1207933	MELO3C012828	C
CM3.5_scaffold00018:1502915-1503569	MELO3C012847	I
CM3.5_scaffold00018:2112352-2113406	MELO3C012870	CI?	ALANYL-TRNA SYNTHETASE	ATP binding, signal transducer activity, alanine-tRNA ligase activity, nucleic acid binding	signal transduction, alanyl-tRNA aminoacylation	integral to membrane, mitochondrion
CM3.5_scaffold00018:2305869-2306246	MELO3C012878	CI	Retrotrans_gag
CM3.5_scaffold00018:2306358-2306741	MELO3C012879	C	REVERSE TRANSCRIPTASES
CM3.5_scaffold00018:3298592-3299512	MELO3C012940	C	ADENYLSULFATE KINASE/SULFATE ADENYLTRANSFERASE	oxidoreductase activity, ATP binding, protein binding, signal transducer activity, adenylylsulfate kinase activity	oxidation-reduction process, response to light stimulus, sulfate assimilation
CM3.5_scaffold00018:3416911-3417066	MELO3C012948	C
CM3.5_scaffold00018:3459841-3460272	MELO3C012949	C
CM3.5_scaffold00018:3470765-3470923	MELO3C012950	PC
CM3.5_scaffold00018:3575212-3575676	MELO3C012955	PC
CM3.5_scaffold00018:3778694-3779146	MELO3C012976	C
CM3.5_scaffold00018:3960154-3961860	MELO3C012988	C	NON-LTR RETROELEMENT
CM3.5_scaffold00018:3962492-3963050	MELO3C012989	C	coiled-coil
CM3.5_scaffold00018:3963801-3965186	MELO3C012990	C	ribonuclease H
CM3.5_scaffold00018:5180387-5180756	MELO3C013056	I	coiled-coil
CM3.5_scaffold00019:1600465-1600683	MELO3C013170	K
CM3.5_scaffold00019:2045609-2045776	MELO3C013190	C
CM3.5_scaffold00019:2517038-2517313	MELO3C013210	C
CM3.5_scaffold00019:2517543-2518535	MELO3C013211	C
CM3.5_scaffold00019:3616470-3617429	MELO3C013282	I	coiled-coil
CM3.5_scaffold00019:3983325-3984029	MELO3C013314	C	Transposase
CM3.5_scaffold00019:4012765-4013125	MELO3C013316	D?KP?CI?
CM3.5_scaffold00019:4315550-4315744	MELO3C013327	K	coiled-coil
CM3.5_scaffold00019:4321079-4321318	MELO3C013328	K
CM3.5_scaffold00019:5036087-5036353	MELO3C013395	K
CM3.5_scaffold00019:5745502-5745951	MELO3C013447	C
CM3.5_scaffold00019:5875314-5878124	MELO3C013451	KCI	NAD DEPENDENT EPIMERASE/DEHYDRATASE	Isoflavone reductase
CM3.5_scaffold00019:5898409-5898615	MELO3C013452	I
CM3.5_scaffold00020:757521-758330	MELO3C013481	PI	GLYCOSYLATION ENZYME-LIKE PROTEIN	protein xylosyltransferase activity, acetylglucosaminyltransferase activity	carbohydrate biosynthetic process	membrane, mitochondrion
CM3.5_scaffold00020:1121546-1121743	MELO3C013496	PCI
CM3.5_scaffold00020:1125868-1126095	MELO3C013497	PCI
CM3.5_scaffold00020:1311147-1311309	MELO3C013503	PC
CM3.5_scaffold00020:1392453-1392611	MELO3C013506	P
CM3.5_scaffold00020:2063319-2063591	MELO3C013538	P?
CM3.5_scaffold00020:2499302-2499562	MELO3C013550	P
CM3.5_scaffold00020:2631823-2632209	MELO3C013555	C?
CM3.5_scaffold00020:2637951-2638508	MELO3C013556	C	GAG/POL/ENV POLYPROTEIN
CM3.5_scaffold00020:2638740-2638892	MELO3C013557	PC
CM3.5_scaffold00020:3019990-3020313	MELO3C013565	C
CM3.5_scaffold00020:3437808-3438044	MELO3C013584	P
CM3.5_scaffold00020:3441602-3442179	MELO3C013585	P
CM3.5_scaffold00020:3774307-3774593	MELO3C013595	C
CM3.5_scaffold00020:4078655-4079344	MELO3C013604	C	Ccr4-not transcription complex				partial
CM3.5_scaffold00020:4302303-4302539	MELO3C013620	PI	ARM repeat superfamily protein. Possible ubiquitin ligase (using phylome data)	ligase activity, binding		plastid
CM3.5_scaffold00020:4995748-5000468	MELO3C013647	PI		nucleotide binding		mitochondrion
CM3.5_scaffold00020:5011020-5011289	MELO3C013648	PI
CM3.5_scaffold00020:5011664-5011837	MELO3C013649	PI
CM3.5_scaffold00020:5079621-5080050	MELO3C013653	PI
CM3.5_scaffold00021:3106815-3107387	MELO3C014012	C	Ribonuclease H-like
CM3.5_scaffold00021:3352105-3352473	MELO3C014037	D?K?P?I?
CM3.5_scaffold00021:3387404-3389109	MELO3C014042	K		DNA binding	regulation of transcription, DNA-dependent	nucleus
CM3.5_scaffold00021:3455277-3455555	MELO3C014044	C	Ribonuclease H-like, integrase
CM3.5_scaffold00021:3459801-3466290	MELO3C014045	C	Terpenoid cyclases/Protein prenyltransferases
CM3.5_scaffold00021:3471673-3471852	MELO3C014046	C
CM3.5_scaffold00021:3538865-3539134	MELO3C014049	C
CM3.5_scaffold00021:3541640-3541990	MELO3C014050	C
CM3.5_scaffold00021:3799348-3800856	MELO3C014073	KI	ser or Cys endopep. Inhib. (using phylome data) Transposon-related?
CM3.5_scaffold00021:3802072-3802677	MELO3C014074	I
CM3.5_scaffold00021:4050884-4051294	MELO3C014092	C	Gag-pol polyprotein
CM3.5_scaffold00021:4084208-4084734	MELO3C014093	C
CM3.5_scaffold00021:4092370-4092699	MELO3C014094	KCI		O-methyltransferase activity
CM3.5_scaffold00021:4100397-4100642	MELO3C014095	KI	XANTHINE DEHYDROGENASE	2 iron, 2 sulfur cluster binding, flavin adenine dinucleotide binding, electron carrier activity, iron ion binding, xanthine oxidase activity, xanthine dehydrogenase activity	oxidation-reduction process
CM3.5_scaffold00021:4103792-4103953	MELO3C014096	KCI
CM3.5_scaffold00021:4121175-4121429	MELO3C014097	KCI
CM3.5_scaffold00021:5207767-5207970	MELO3C014169	C
CM3.5_scaffold00021:5221837-5222637	MELO3C014170	C	Bifunctional inhibitor/lipid-transfer protein/seed storage 2S albumin
CM3.5_scaffold00021:5445510-5445755	MELO3C014191	C
CM3.5_scaffold00022:385990-395570	MELO3C014221	K	ISOCITRATE DEHYDROGENASE	NAD binding, manganese ion binding, zinc ion binding, isocitrate dehydrogenase (NAD+) activity, 3-isopropylmalate dehydrogenase activity, magnesium ion binding	oxidation-reduction process, leucine biosynthetic process, tricarboxylic acid cycle	mitochondrion
CM3.5_scaffold00022:611721-612371	MELO3C014251	C
CM3.5_scaffold00022:793928-794468	MELO3C014264	P
CM3.5_scaffold00022:851302-851771	MELO3C014265	P
CM3.5_scaffold00022:1151442-1151890	MELO3C014284	P			guard cell differentiation	extracellular region
CM3.5_scaffold00022:2002397-2002709	MELO3C014350	C	Coiled-coil, PANTOATE-BETA-ALANINE LIGASE	ATP binding, pantoate-beta-alanine ligase activity	pantothenate biosynthetic process	cytoplasm
CM3.5_scaffold00022:2052932-2055048	MELO3C014356	P	GLUCOSYL/GLUCURONOSYL TRANSFERASES	transferase activity, transferring glycosyl groups
CM3.5_scaffold00022:2149306-2149653	MELO3C014364	C
CM3.5_scaffold00022:2192420-2193357	MELO3C014366	C?	GAG/POL/ENV POLYPROTEIN
CM3.5_scaffold00022:2202419-2203484	MELO3C014367	I
CM3.5_scaffold00022:2885172-2885506	MELO3C014423	C					partial
CM3.5_scaffold00022:3233540-3234663	MELO3C014467	I	Xyloglucan endotransglucosylase/hydrolase	xyloglucan:xyloglucosyl transferase activity, hydrolase activity, hydrolyzing O-glycosyl compounds	cellular glucan metabolic process	apoplast, cell wall
CM3.5_scaffold00022:4250022-4272821	MELO3C014582	C	Glycoside hydrolase	binding, hydrolase activity, hydrolyzing O-glycosyl compounds	primary metabolic process, cellular process
CM3.5_scaffold00022:4259219-4259804	MELO3C014583	C	Exopolygalacturonase	binding, hydrolase activity, hydrolyzing O-glycosyl compounds	cellular process, carbohydrate metabolic process
CM3.5_scaffold00022:4629508-4646365	MELO3C014632	C	LIPOXYGENASE	metabolic process
CM3.5_scaffold00022:4655610-4656362	MELO3C014633	KI	Lipoxygenase	metal ion binding, lipoxygenase activity, protein binding	response to herbivore, response to bacterium, response to wounding, fatty acid biosynthetic process	chloroplast stroma, chloroplast thylakoid membrane
CM3.5_scaffold00022:4658485-4659820	MELO3C014634	KI	LIPOXYGENASE	metal ion binding, oxidoreductase activity, acting on single donors with incorporation of molecular oxygen, incorporation of two atoms of oxygen	fatty acid biosynthetic process	plastid
CM3.5_scaffold00022:4676224-4677197	MELO3C014635	KI	Lipoxygenase	metal ion binding, oxidoreductase activity, acting on single donors with incorporation of molecular oxygen, incorporation of two atoms of oxygen	fatty acid biosynthetic process
CM3.5_scaffold00022:4970982-4977431	MELO3C014682	C	Acetyl-CoA synthetase	acetate-CoA ligase activity	metabolic process	cytoplasmic membrane-bounded vesicle
CM3.5_scaffold00023:1256768-1257139	MELO3C014783	C	NON-LTR RETROELEMENT REVERSE TRANSCRIPTASE RELATED
CM3.5_scaffold00023:1670937-1671572	MELO3C014802	KI	nucleic acid binding
CM3.5_scaffold00023:2015010-2015177	MELO3C014816	P
CM3.5_scaffold00023:2114334-2121734	MELO3C014821	K	CYSTINOSIN	L-cystine transmembrane transporter activity	cognition, ATP metabolic process, L-cystine transport, brain development, glutathione metabolic process	cytoplasmic membrane-bounded vesicle, late endosome, early endosome, lysosomal membrane
CM3.5_scaffold00023:3417409-3417777	MELO3C014886	KCI
CM3.5_scaffold00023:5244061-5244246	MELO3C014955	K
CM3.5_scaffold00024:94267-94539	MELO3C014975	C
CM3.5_scaffold00024:218994-219254	MELO3C014979	P
CM3.5_scaffold00024:253257-253487	MELO3C014980	P
CM3.5_scaffold00024:260399-260707	MELO3C014981	P
CM3.5_scaffold00024:1061280-1061542	MELO3C015015	C
CM3.5_scaffold00024:1155256-1155558	MELO3C015017	P	coiled-coil
CM3.5_scaffold00024:1839948-1840172	MELO3C015054	K
CM3.5_scaffold00024:2081096-2081326	MELO3C015063	I
CM3.5_scaffold00024:2672367-2672522	MELO3C015087	C
CM3.5_scaffold00024:2791761-2791919	MELO3C015095	C
CM3.5_scaffold00024:2999960-3000196	MELO3C015108	C
CM3.5_scaffold00024:3096701-3096850	MELO3C015114	D?K?P?C?
CM3.5_scaffold00024:3761984-3764005	MELO3C015139	I	Phenylalanine N-hydroxylase	oxidoreductase activity, iron ion binding
CM3.5_scaffold00024:3889638-3889853	MELO3C015146	C
CM3.5_scaffold00024:3939554-3939715	MELO3C015150	I
CM3.5_scaffold00024:4560040-4560267	MELO3C015178	C
CM3.5_scaffold00024:4585025-4585807	MELO3C015179	C	coiled-coil
CM3.5_scaffold00024:5351243-5351431	MELO3C015217	K
CM3.5_scaffold00025:984845-987279	MELO3C015353	PCI	LEUCINE-RICH REPEAT DISEASERSIST
CM3.5_scaffold00025:1926900-1927196	MELO3C015464	I	NON-LTR RETROELEMENT REVERSE TRANSCRIPTASE RELATED
CM3.5_scaffold00025:3383676-3383975	MELO3C015620	K
CM3.5_scaffold00025:3793192-3793389	MELO3C015639	C	coiled-coil
CM3.5_scaffold00025:3856751-3857844	MELO3C015645	C
CM3.5_scaffold00025:3871236-3871583	MELO3C015646	C
CM3.5_scaffold00026:536504-536692	MELO3C015725	K
CM3.5_scaffold00026:795830-796548	MELO3C015742	K
CM3.5_scaffold00026:938616-939275	MELO3C015747	KI
CM3.5_scaffold00026:1681370-1681870	MELO3C015788	K
CM3.5_scaffold00026:2186238-2186516	MELO3C015812	KC
CM3.5_scaffold00026:2468451-2468648	MELO3C015832	KCI
CM3.5_scaffold00026:2571846-2573407	MELO3C015845	KC	GLOBULIN
CM3.5_scaffold00026:2610178-2610612	MELO3C015847	C
CM3.5_scaffold00026:2799439-2800236	MELO3C015865	K
CM3.5_scaffold00026:2804969-2805188	MELO3C015866	C		nucleic acid binding
CM3.5_scaffold00026:3834661-3835086	MELO3C015977	K
CM3.5_scaffold00026:3841193-3841360	MELO3C015978	K	LRR receptor-like serine/threonine-protein kinase
CM3.5_scaffold00026:4162186-4162885	MELO3C016023	C
CM3.5_scaffold00026:4209212-4209496	MELO3C016027	K
CM3.5_scaffold00026:4227667-4227936	MELO3C016028	K	coiled-coil
CM3.5_scaffold00026:4233516-4233737	MELO3C016029	K
CM3.5_scaffold00027:3840-4262	MELO3C016061	C	REVERSE TRANSCRIPTASES
CM3.5_scaffold00027:378986-379335	MELO3C016076	C					partial
CM3.5_scaffold00027:981909-982588	MELO3C016118	PCI
CM3.5_scaffold00027:1366563-1368934	MELO3C016142	C	BETA-GALACTOSIDASE	binding, hydrolase activity, hydrolyzing O-glycosyl compounds	metabolic process
CM3.5_scaffold00027:1376101-1376365	MELO3C016143	CI	FKBP-RAPAMYCIN ASSOCIATED PROTEIN	phosphotransferase activity, alcohol group as acceptor, kinase activity, protein bindin
CM3.5_scaffold00027:1381653-1381907	MELO3C016144	CI
CM3.5_scaffold00027:1392986-1393769	MELO3C016145	C
CM3.5_scaffold00027:2387836-2389287	MELO3C016207	C	GAG/POL/ENV POLYPROTEIN
CM3.5_scaffold00027:2950841-2952133	MELO3C016249	P	aspartic protease
CM3.5_scaffold00027:2957880-2958041	MELO3C016251	P
CM3.5_scaffold00027:3080936-3081139	MELO3C016264	P
CM3.5_scaffold00027:3097399-3097653	MELO3C016265	P	coiled-coil
CM3.5_scaffold00027:3396511-3396827	MELO3C016289	C?I?
CM3.5_scaffold00028:34937-35341	MELO3C016412	K
CM3.5_scaffold00028:642260-642442	MELO3C016440	K
CM3.5_scaffold00028:1080603-1080797	MELO3C016462	C
CM3.5_scaffold00028:1243874-1244314	MELO3C016467	KCI
CM3.5_scaffold00028:2369150-2369323	MELO3C016519	C
CM3.5_scaffold00028:2532096-2532912	MELO3C016527	K?C?	Threonine synthase, chloroplastic	pyridoxal phosphate binding, threonine synthase activity	threonine biosynthetic process	chloroplast
CM3.5_scaffold00028:2628019-2628543	MELO3C016532	C					partial
CM3.5_scaffold00028:2985102-2985278	MELO3C016547	C
CM3.5_scaffold00028:2999880-3000236	MELO3C016548	C
CM3.5_scaffold00028:3190152-3190756	MELO3C016566	C	DIACYLGLYCEROL KINASE	diacylglycerol kinase activity	activation of protein kinase C activity by G-protein coupled receptor protein signaling pathway
CM3.5_scaffold00028:3195853-3196264	MELO3C016567	C	ZINC_FINGER_C2H2_2
CM3.5_scaffold00028:3577365-3577785	MELO3C016585	KI					partial
CM3.5_scaffold00028:3667125-3670920	MELO3C016588	K	Terpenoid cyclases/Protein prenyltransferases	lyase activity, magnesium ion binding	metabolic process
CM3.5_scaffold00028:3673358-3673528	MELO3C016589	K	Terpenoid synthases	lyase activity, magnesium ion binding	metabolic process
CM3.5_scaffold00028:3679846-3680142	MELO3C016590	K
CM3.5_scaffold00028:3703517-3703789	MELO3C016591	K
CM3.5_scaffold00028:3738832-3739382	MELO3C016592	K
CM3.5_scaffold00028:4336583-4337322	MELO3C016615	C
CM3.5_scaffold00028:4640267-4640434	MELO3C016624	C
CM3.5_scaffold00029:363464-363739	MELO3C016636	C	DIHYDROLIPOAMIDE ACETYL/SUCCINYL-TRANSFERASE-RELATED	lipoic acid binding, zinc ion binding, dihydrolipoyllysine-residue succinyltransferase activity	response to oxidative stress, tricarboxylic acid cycle	oxoglutarate dehydrogenase complex, mitochondrion
CM3.5_scaffold00029:387193-387608	MELO3C016637	P
CM3.5_scaffold00029:399519-399812	MELO3C016638	P
CM3.5_scaffold00029:404004-404297	MELO3C016639	P
CM3.5_scaffold00029:720713-720937	MELO3C016653	C
CM3.5_scaffold00029:2889146-2891612	MELO3C016893	C	Cyclopropane-fatty-acyl-phospholipid synthase	cyclopropane-fatty-acyl-phospholipid synthase activity	lipid biosynthetic process	mitochondrion
CM3.5_scaffold00030:2139-2293	MELO3C017083	C	coiled-coil				partial
CM3.5_scaffold00030:1140034-1140297	MELO3C017237	C	coiled-coil
CM3.5_scaffold00030:1140800-1141000	MELO3C017238	C	coiled-coil
CM3.5_scaffold00030:1144053-1144271	MELO3C017239	C
CM3.5_scaffold00030:1144798-1144956	MELO3C017240	C	coiled-coil
CM3.5_scaffold00030:1832876-1834988	MELO3C017327	C				cytoplasmic membrane-bounded vesicle
CM3.5_scaffold00030:2383923-2385262	MELO3C017386	KC?	Arginine decarboxylase	pyridoxal phosphate binding, lyase activity		plastid
CM3.5_scaffold00030:2385270-2385797	MELO3C017387	K	Orn/Lys/Arg decarboxylase	lyase activity		plastid
CM3.5_scaffold00030:2481044-2482869	MELO3C017399	K	Sodium transporter HKT1	potassium ion transmembrane transporter activity, cation transmembrane transporter activity	response to salt stress, sodium ion transport	integral to membrane, plasma membrane
CM3.5_scaffold00030:2804032-2804244	MELO3C017431	KC
CM3.5_scaffold00030:2973998-2974231	MELO3C017444	KI
CM3.5_scaffold00030:3021296-3021741	MELO3C017446	KI
CM3.5_scaffold00030:3803177-3805266	MELO3C017507	C	GLUTAMATE RECEPTOR	transporter activity, receptor activity		cell part
CM3.5_scaffold00030:3805385-3805546	MELO3C017508	C
CM3.5_scaffold00030:3806072-3806305	MELO3C017509	C					partial
CM3.5_scaffold00030:3825896-3827846	MELO3C017510	K	GLUTAMATE RECEPTOR	transporter activity, receptor activity		cell part
CM3.5_scaffold00030:3942301-3942495	MELO3C017518	K
CM3.5_scaffold00031:64714-65590	MELO3C017543	C	HEPARANASE-RELATED			cytoplasmic membrane-bounded vesicle
CM3.5_scaffold00031:506087-508398	MELO3C017585	C	ferredoxin, succinate dehydrogenase	2 iron, 2 sulfur cluster binding, electron carrier activity, succinate dehydrogenase (ubiquinone) activity, iron ion binding	oxidation-reduction process, tricarboxylic acid cycle	mitochondrial respiratory chain complex II
CM3.5_scaffold00031:509737-509907	MELO3C017586	C	ferredoxin, succinate dehydrogenase	2 iron, 2 sulfur cluster binding, electron carrier activity, succinate dehydrogenase (ubiquinone) activity, iron ion binding	oxidation-reduction process, tricarboxylic acid cycle	mitochondrial respiratory chain complex II
CM3.5_scaffold00031:783578-783757	MELO3C017615	DC
CM3.5_scaffold00031:1707364-1707522	MELO3C017726	I		oxidoreductase activity	oxidation-reduction process
CM3.5_scaffold00031:2163382-2167919	MELO3C017782	PI	snRNA-activating protein complex	zinc ion binding	transcription from RNA polymerase III promoter
CM3.5_scaffold00031:2854137-2857696	MELO3C017865	I	ACYL-COA DESATURASE	iron ion binding, stearoyl-CoA 9-desaturase activity	oxidation-reduction process, fatty acid biosynthetic process	integral to membrane
CM3.5_scaffold00031:2885349-2897959	MELO3C017869	C	ACYL-COA DESATURASE	oxidoreductase activity, acting on paired donors, with oxidation of a pair of donors resulting in the reduction of molecular oxygen to two molecules of water	lipid biosynthetic process
CM3.5_scaffold00031:2887337-2887837	MELO3C017870	C	Reverse transcriptase	catalytic activity, nucleic acid binding	small molecule metabolic process, cellular protein metabolic process, cellular macromolecule biosynthetic process, cellular nitrogen compound metabolic process, nucleobase, nucleoside, nucleotide and nucleic acid metabolic process
CM3.5_scaffold00031:3261745-3262648	MELO3C017933	PI	Cellulose_synt	cellulose synthase (UDP-forming) activity		integral to membrane, plastid
CM3.5_scaffold00032:27534-27866	MELO3C018059	DKPI
CM3.5_scaffold00032:632847-633236	MELO3C018084	P
CM3.5_scaffold00032:1000045-1000329	MELO3C018100	PC
CM3.5_scaffold00032:2898971-2899617	MELO3C018193	C
CM3.5_scaffold00032:2951633-2952217	MELO3C018197	C	BETA-GALACTOSIDASE	hydrolase activity
CM3.5_scaffold00032:2960965-2961294	MELO3C018198	PC
CM3.5_scaffold00032:3169784-3169990	MELO3C018209	C
CM3.5_scaffold00032:3336147-3336335	MELO3C018221	P?C?	coiled-coil
CM3.5_scaffold00032:3337374-3337613	MELO3C018222	P?C?
CM3.5_scaffold00032:3556767-3556985	MELO3C018233	P
CM3.5_scaffold00032:3831485-3832046	MELO3C018241	P
CM3.5_scaffold00033:1971705-1971983	MELO3C018329	P
CM3.5_scaffold00033:2212781-2213317	MELO3C018335	C	CYTOCHROME P450
CM3.5_scaffold00033:2400500-2403177	MELO3C018340	PC	Cryptochrome/photolyase	deoxyribodipyrimidine photo-lyase activity	DNA repair
CM3.5_scaffold00033:2413165-2413454	MELO3C018341	C
CM3.5_scaffold00033:2420749-2421000	MELO3C018342	C
CM3.5_scaffold00034:1231255-1231976	MELO3C018580	P	Cystatin/monellin	Phloem filament protein
CM3.5_scaffold00034:1577599-1579590	MELO3C018625	I	12-oxophytodienoate reductase	12-oxophytodienoate reductase activity, FMN binding	oxidation-reduction process, oxylipin biosynthetic process	mitochondrion
CM3.5_scaffold00034:1585383-1587260	MELO3C018626	CI	12-oxophytodienoate reductase	12-oxophytodienoate reductase activity, FMN binding	oxidation-reduction process, oxylipin biosynthetic process
CM3.5_scaffold00034:2052999-2053401	MELO3C018677	C		transcription cofactor activity	regulation of transcription, DNA-dependent
CM3.5_scaffold00034:2229394-2230841	MELO3C018701	C
CM3.5_scaffold00034:2230868-2232317	MELO3C018702	C	coiled-coil
CM3.5_scaffold00034:2881345-2882335	MELO3C018798	I	Cysteine-rich repeat secretory protein		response to abscisic acid stimulus
CM3.5_scaffold00034:3404710-3404895	MELO3C018857	C
CM3.5_scaffold00035:56813-57124	MELO3C018894	PI
CM3.5_scaffold00035:410078-410269	MELO3C018900	P
CM3.5_scaffold00035:881008-881199	MELO3C018917	C
CM3.5_scaffold00035:885719-886226	MELO3C018918	C	GAG/POL/ENV POLYPROTEIN
CM3.5_scaffold00035:931526-931981	MELO3C018920	C
CM3.5_scaffold00035:1128847-1129228	MELO3C018928	P					partial
CM3.5_scaffold00035:1813312-1813596	MELO3C018957	C
CM3.5_scaffold00036:687431-687676	MELO3C019058	C
CM3.5_scaffold00036:936117-936317	MELO3C019068	K
CM3.5_scaffold00036:963084-963233	MELO3C019069	K
CM3.5_scaffold00036:1444491-1444805	MELO3C019084	K	Retrotransposon protein
CM3.5_scaffold00036:1447392-1447658	MELO3C019085	K
CM3.5_scaffold00036:1480724-1481029	MELO3C019086	C
CM3.5_scaffold00036:1811859-1812015	MELO3C019100	K					partial
CM3.5_scaffold00036:3706741-3706899	MELO3C019176	C	Ubiquitin-specific protease	cysteine-type peptidase activity, ubiquitin thiolesterase activity	ubiquitin-dependent protein catabolic process	cytoplasmic membrane-bounded vesicle
CM3.5_scaffold00037:368390-368927	MELO3C019209	PI	CYTOCHROME P450	isoflavone 2'-hydroxylase activity, heme binding, electron carrier activity	oxidation-reduction process
CM3.5_scaffold00037:1190139-1190389	MELO3C019251	PI
CM3.5_scaffold00037:1198405-1198674	MELO3C019252	P					partial
CM3.5_scaffold00037:2124485-2124724	MELO3C019291	C
CM3.5_scaffold00037:2165409-2165606	MELO3C019292	C
CM3.5_scaffold00037:2630880-2631077	MELO3C019319	C	coiled-coil
CM3.5_scaffold00037:2751655-2751813	MELO3C019322	C
CM3.5_scaffold00037:2777453-2778508	MELO3C019323	CI	S-adenosyl-L-methionine-dependent methyltransferases	transferase activity	cellular nitrogen compound metabolic process, hormone biosynthetic process
CM3.5_scaffold00037:2813277-2813564	MELO3C019325	C					partial
CM3.5_scaffold00037:2955083-2955526	MELO3C019327	C	Retrotrans_gag
CM3.5_scaffold00037:4101216-4101455	MELO3C019367	C?
CM3.5_scaffold00038:793902-794097	MELO3C019424	C					partial
CM3.5_scaffold00038:1606040-1606631	MELO3C019473	C
CM3.5_scaffold00038:2617983-2618162	MELO3C019523	C
CM3.5_scaffold00038:2758635-2758859	MELO3C019531	C
CM3.5_scaffold00038:3305648-3305833	MELO3C019558	K
CM3.5_scaffold00039:292057-292242	MELO3C019591	PI
CM3.5_scaffold00039:703261-703461	MELO3C019618	C
CM3.5_scaffold00039:818547-818712	MELO3C019628	PC
CM3.5_scaffold00039:954382-954714	MELO3C019638	C
CM3.5_scaffold00039:1106737-1107126	MELO3C019644	DKI
CM3.5_scaffold00039:3115383-3115799	MELO3C019747	C
CM3.5_scaffold00040:354373-354609	MELO3C019812	C
CM3.5_scaffold00040:1437431-1437727	MELO3C019902	PC					partial
CM3.5_scaffold00040:2517295-2517516	MELO3C019976	DKP
CM3.5_scaffold00040:2736658-2737116	MELO3C019986	I
CM3.5_scaffold00041:751600-751812	MELO3C020061	C
CM3.5_scaffold00041:789488-789730	MELO3C020062	C
CM3.5_scaffold00041:1165916-1166095	MELO3C020073	P?
CM3.5_scaffold00041:1884436-1884810	MELO3C020104	C
CM3.5_scaffold00041:2182680-2183040	MELO3C020120	C	PHLOEM PROTEIN 2-LIKE A1			plastid
CM3.5_scaffold00041:3427433-3429480	MELO3C020180	C	Cytochrome P450, Phenylalanine N-hydroxylase	oxidoreductase activity, iron ion binding
CM3.5_scaffold00041:3567491-3567643	MELO3C020185	C
CM3.5_scaffold00042:199481-199815	MELO3C020195	K
CM3.5_scaffold00042:513140-513490	MELO3C020205	C	coiled-coil
CM3.5_scaffold00042:662465-662629	MELO3C020209	KC
CM3.5_scaffold00042:758199-758444	MELO3C020215	C	coiled-coil
CM3.5_scaffold00042:856149-856499	MELO3C020219	K?C?
CM3.5_scaffold00042:1297233-1297478	MELO3C020238	C					partial
CM3.5_scaffold00042:1971515-1971706	MELO3C020266	K
CM3.5_scaffold00042:1980807-1980983	MELO3C020267	K
CM3.5_scaffold00042:3321919-3322608	MELO3C020329	P	GAG/POL/ENV POLYPROTEIN
CM3.5_scaffold00042:3549954-3550469	MELO3C020338	C
CM3.5_scaffold00042:3578733-3579398	MELO3C020339	C
CM3.5_scaffold00043:192191-192376	MELO3C020342	C
CM3.5_scaffold00043:194071-194701	MELO3C020343	C
CM3.5_scaffold00043:195278-195463	MELO3C020344	C
CM3.5_scaffold00043:196586-196921	MELO3C020345	C
CM3.5_scaffold00043:201967-202657	MELO3C020346	C
CM3.5_scaffold00043:1312689-1313101	MELO3C020399	DKP					partial
CM3.5_scaffold00043:2522094-2522318	MELO3C020436	C
CM3.5_scaffold00043:3363837-3364079	MELO3C020470	C	coiled-coil
CM3.5_scaffold00043:3365945-3366283	MELO3C020471	C
CM3.5_scaffold00044:894954-895187	MELO3C020548	C
CM3.5_scaffold00044:2113685-2114041	MELO3C020656	C
CM3.5_scaffold00044:2191575-2191835	MELO3C020661	C
CM3.5_scaffold00044:2412609-2413064	MELO3C020672	C	Agmatine coumaroyltransferase	transferase activity, transferring acyl groups other than amino-acyl groups
CM3.5_scaffold00044:2486987-2487223	MELO3C020679	PI
CM3.5_scaffold00045:60600-60874	MELO3C020722	C
CM3.5_scaffold00045:70402-71049	MELO3C020723	C	Zn-dependent exopeptidases, Aminoacylase-1	protein dimerization activity, metallopeptidase activity, aminoacylase activity	cellular amino acid metabolic process, proteolysis	mitochondrion
CM3.5_scaffold00045:82218-82367	MELO3C020724	C
CM3.5_scaffold00045:485149-485316	MELO3C020734	C
CM3.5_scaffold00045:727511-727702	MELO3C020746	K
CM3.5_scaffold00045:777828-777993	MELO3C020747	K
CM3.5_scaffold00045:1015709-1016272	MELO3C020766	C	Auxin_inducible
CM3.5_scaffold00045:1303355-1306182	MELO3C020802	P?C?	Pathogenesis-related group 5 protein, thaumatin
CM3.5_scaffold00045:1907650-1907988	MELO3C020868	C
CM3.5_scaffold00045:2388233-2394243	MELO3C020913	(PCI)(intron loss)	Red chlorophyll catabolite reductase, chloroplastic			chloroplast stroma
CM3.5_scaffold00045:2861689-2870005	MELO3C020965	PI (Exon+Intron loss)				plastid
CM3.5_scaffold00046:342144-342597	MELO3C021005	I	coiled-coil	thiamine biosynthetic process
CM3.5_scaffold00046:724089-724532	MELO3C021019	K
CM3.5_scaffold00046:733539-733760	MELO3C021020	KC
CM3.5_scaffold00046:764319-764954	MELO3C021021	KC	zinc ion binding, DNA binding	DNA integration
CM3.5_scaffold00046:990687-990866	MELO3C021035	K
CM3.5_scaffold00046:1014662-1014874	MELO3C021036	K
CM3.5_scaffold00046:1053472-1053660	MELO3C021037	K	coiled-coil
CM3.5_scaffold00046:1061436-1061837	MELO3C021038	K	coiled-coil
CM3.5_scaffold00046:1078343-1078759	MELO3C021039	K
CM3.5_scaffold00046:1404426-1404593	MELO3C021050	K
CM3.5_scaffold00046:2265494-2265943	MELO3C021094	K	AMINOACYLASE-1	protein dimerization activity, metallopeptidase activity, aminoacylase activity	cellular amino acid metabolic process, proteolysis	cytoplasmic membrane-bounded vesicle, mitochondrion
CM3.5_scaffold00046:3259175-3260045	MELO3C021140	C	NON-LTR RETROELEMENT REVERSE TRANSCRIPTASE RELATED				partial
CM3.5_scaffold00047:113382-113926	MELO3C021150	I	Seed nucellus-specific protein
CM3.5_scaffold00047:2263652-2264086	MELO3C021423	P?CI		DNA binding, nucleotide binding	cellular process
CM3.5_scaffold00048:28821-30528	MELO3C021482	K	UDP-Glycosyltransferase/glycogen phosphorylase	transferase activity, transferring glycosyl groups
CM3.5_scaffold00048:192572-194020	MELO3C021494	I
CM3.5_scaffold00048:281451-281819	MELO3C021505	I
CM3.5_scaffold00048:465872-466213	MELO3C021522	C?
CM3.5_scaffold00048:1463892-1464242	MELO3C021574	C	Cytochrome c oxidase	heme binding, electron carrier activity, cytochrome-c oxidase activity, oxidoreductase activity	electron transport chain, aerobic respiration, transport	respiratory chain, integral to membrane, mitochondrial inner membrane
CM3.5_scaffold00048:2491511-2492622	MELO3C021652	KCI
CM3.5_scaffold00048:2706240-2706719	MELO3C021660	C
CM3.5_scaffold00048:2732121-2732306	MELO3C021661	C
CM3.5_scaffold00048:2732853-2733557	MELO3C021662	C	GAG/POL/ENV POLYPROTEIN				partial
CM3.5_scaffold00049:849437-850438	MELO3C021717	I	ANKYRIN REPEAT-CONTAINING
CM3.5_scaffold00049:1211638-1212204	MELO3C021740	PI	coiled-coil
CM3.5_scaffold00049:1386204-1387485	MELO3C021748	PCI	AMINOACYLASE, Coatomer subunit	protein dimerization activity, metallopeptidase activity, structural molecule activity, aminoacylase activity	vesicle-mediated transport, intracellular protein transport, cellular amino acid metabolic process, proteolysis	membrane coat, cytoplasmic membrane-bounded vesicle, mitochondrion
CM3.5_scaffold00049:2301203-2301486	MELO3C021794	I	coiled-coil
CM3.5_scaffold00049:2414795-2414995	MELO3C021797	I
CM3.5_scaffold00050:208798-209079	MELO3C021830	PCI
CM3.5_scaffold00050:385031-386950	MELO3C021848	C (Intron)	MANGANESE TRANSPORTER	transporter activity	transport	membrane
CM3.5_scaffold00050:541740-542279	MELO3C021854	C
CM3.5_scaffold00050:1065865-1066142	MELO3C021875	C
CM3.5_scaffold00050:1411707-1411892	MELO3C021896	C
CM3.5_scaffold00050:2595503-2595838	MELO3C021963	C	Retrotrans_gag
CM3.5_scaffold00051:454135-454710	MELO3C021996	K (Intron)
CM3.5_scaffold00051:471005-471232	MELO3C021997	C
CM3.5_scaffold00051:852127-854560	MELO3C022041	K	SERINE-THREONINE PROTEIN KINASE	protein kinase activity		membrane
CM3.5_scaffold00051:1623415-1625651	MELO3C022126	(KC) (Intron)	alpha/beta-Hydrolases	triglyceride lipase activity
CM3.5_scaffold00051:1707299-1710539	MELO3C022141	(KI)(Intron)	THIOREDOXIN	isomeratyse activity, oxidoreductase activity, antioxidant activity	cell redox homeostasis
CM3.5_scaffold00051:1728890-1744072	MELO3C022145	(KCI) (Intron)	LEUCINE-RICH REPEAT CONTAINING PROTEIN Resistance	ATP binding, protein binding, transmembrane receptor activity	innate immune response, signal transduction, apoptosis, regulation of transcription, DNA-dependent	intrinsic to membrane
CM3.5_scaffold00051:1815300-1819596	MELO3C022153	K (Intron)	SERINE-THREONINE PROTEIN KINASE	sugar binding, ATP binding, receptor activity, protein serine/threonine kinase activity	protein phosphorylation
CM3.5_scaffold00051:1823081-1831379	MELO3C022154	(KC) (Intron)	LRR-TIR disease resistance
CM3.5_scaffold00051:2152258-2152611	MELO3C022191	C	Retrotransposon protein
CM3.5_scaffold00052:69016-69822	MELO3C022240	C	ATP-DEPENDENT RNA HELICASE	helicase activity, nucleic acid binding, nucleotide binding
CM3.5_scaffold00052:1213027-1213714	MELO3C022365	KC
CM3.5_scaffold00052:1675290-1676258	MELO3C022431	KCI	Agglutinin	Coiled-coil
CM3.5_scaffold00052:1677879-1678538	MELO3C022432	KCI
CM3.5_scaffold00052:1776122-1778455	MELO3C022447	C (1/2)	LRR receptor-like serine/threonine-protein kinase
CM3.5_scaffold00053:1183784-1183978	MELO3C022581	C
CM3.5_scaffold00053:1185859-1186134	MELO3C022582	C
CM3.5_scaffold00053:1683293-1684462	MELO3C022607	PC	PHOSPHOMETHYLPYRIMIDINE KINASE	binding
CM3.5_scaffold00053:1690674-1692598	MELO3C022608	PC	GAG/POL/ENV POLYPROTEIN
CM3.5_scaffold00053:2221178-2221486	MELO3C022632	C	Putativa LRR ser-thr prot. Kinasa, using phylome
CM3.5_scaffold00054:1011068-1011229	MELO3C022689	C	Putativa LRR ser-thr prot. Kinasa, using phylome
CM3.5_scaffold00054:2036922-2037908	MELO3C022744	C
CM3.5_scaffold00054:2041217-2041489	MELO3C022745	PI
CM3.5_scaffold00054:2143661-2144063	MELO3C022752	P
CM3.5_scaffold00055:148359-148710	MELO3C022778	DKPI					partial
CM3.5_scaffold00055:614514-614804	MELO3C022798	C
CM3.5_scaffold00055:782515-782790	MELO3C022808	C
CM3.5_scaffold00055:1409819-1409979	MELO3C022835	K	coiled-coil				partial
CM3.5_scaffold00055:1713261-1714042	MELO3C022844	I
CM3.5_scaffold00055:1951179-1951598	MELO3C022855	K
CM3.5_scaffold00055:1964074-1964283	MELO3C022857	C
CM3.5_scaffold00056:103338-103547	MELO3C022876	C	coiled-coil
CM3.5_scaffold00056:134724-134883	MELO3C022877	C					partial
CM3.5_scaffold00056:1298581-1298877	MELO3C022923	C	coiled-coil
CM3.5_scaffold00057:550798-551022	MELO3C023000	I
CM3.5_scaffold00057:931543-932145	MELO3C023028	CI?
CM3.5_scaffold00057:933050-933661	MELO3C023029	CI?	coiled-coil
CM3.5_scaffold00057:1411735-1411914	MELO3C023060	C
CM3.5_scaffold00057:1876609-1876828	MELO3C023084	C
CM3.5_scaffold00057:2039459-2040070	MELO3C023089	C	Gag-pro
CM3.5_scaffold00057:2040461-2040671	MELO3C023090	C
CM3.5_scaffold00057:2137437-2137718	MELO3C023092	I		sequence-specific DNA binding, sequence-specific DNA binding transcription factor activity	regulation of transcription, DNA-dependent	nucleus
CM3.5_scaffold00057:2233515-2233758	MELO3C023094	KC
CM3.5_scaffold00058:388113-388391	MELO3C023111	CI
CM3.5_scaffold00058:533950-534252	MELO3C023121	C
CM3.5_scaffold00058:535243-535554	MELO3C023122	C	coiled-coil
CM3.5_scaffold00058:535801-535992	MELO3C023123	C
CM3.5_scaffold00058:537196-538188	MELO3C023124	C	ATP-cone, ribonucleotide reductase 1	ATP binding, protein binding, ribonucleoside-diphosphate reductase activity	oxidation-reduction process, response to cadmium ion, DNA replication	ribonucleoside-diphosphate reductase complex
CM3.5_scaffold00058:931943-932313	MELO3C023142	K					partial
CM3.5_scaffold00058:939314-939700	MELO3C023143	K
CM3.5_scaffold00058:1339510-1340032	MELO3C023156	C
CM3.5_scaffold00059:428712-429147	MELO3C023235	CI	coiled-coil
CM3.5_scaffold00059:756768-760353	MELO3C023276	PI	Terpenoid synthases, Myrcene synthase	(R)-limonene synthase activity, magnesium ion binding	metabolic process	plastid
CM3.5_scaffold00059:765000-765855	MELO3C023277	PI	Terpenoid synthases, Myrcene synthase	(R)-limonene synthase activity, magnesium ion binding	metabolic process	plastid
CM3.5_scaffold00059:766024-767842	MELO3C023278	I	Terpenoid synthases, Myrcene synthase	metal ion binding, carbon-oxygen lyase activity, acting on phosphate
CM3.5_scaffold00059:1025395-1025822	MELO3C023294	C	GAG-POL-RELATED RETROTRANSPOSON				partial
CM3.5_scaffold00059:1270367-1270622	MELO3C023312	C
CM3.5_scaffold00060:477404-478798	MELO3C023440	C	Leucine-rich repeat receptor-like protein kinase	catalytic activity
CM3.5_scaffold00060:1178394-1178816	MELO3C023539	KP
CM3.5_scaffold00060:1421698-1422057	MELO3C023567	KC		binding
CM3.5_scaffold00060:1830409-1831329	MELO3C023614	C	NON-LTR RETROELEMENT REVERSE TRANSCRIPTASE RELATED
CM3.5_scaffold00060:1843379-1846091	MELO3C023616	K	ser or Cys endopep. Inhib. (using phylome data) Transposon-related?
CM3.5_scaffold00061:3956-4246	MELO3C023636	K
CM3.5_scaffold00061:361542-361775	MELO3C023653	KC
CM3.5_scaffold00061:420231-420440	MELO3C023656	K
CM3.5_scaffold00061:1099785-1100105	MELO3C023679	I
CM3.5_scaffold00061:1111882-1112142	MELO3C023680	I
CM3.5_scaffold00062:696218-696379	MELO3C023763	K
CM3.5_scaffold00062:1292406-1292600	MELO3C023780	K
CM3.5_scaffold00062:1819367-1822147	MELO3C023799	K		oxidoreductase activity, FMN binding	fatty acid biosynthetic process
CM3.5_scaffold00062:1861533-1862263	MELO3C023800	K
CM3.5_scaffold00063:266677-267066	MELO3C023831	C					partial
CM3.5_scaffold00063:359089-359473	MELO3C023834	C	coiled-coil
CM3.5_scaffold00063:678351-678976	MELO3C023856	C
CM3.5_scaffold00063:687037-687375	MELO3C023857	C?
CM3.5_scaffold00063:903983-904315	MELO3C023873	C?
CM3.5_scaffold00063:1416658-1416837	MELO3C023898	C
CM3.5_scaffold00063:1449343-1455314	MELO3C023899	C	SUBTILISIN-LIKE PROTEASE	serine-type peptidase activity
CM3.5_scaffold00063:1477059-1477328	MELO3C023900	C
CM3.5_scaffold00063:1514842-1515195	MELO3C023901	C	SUBTILISIN-LIKE PROTEASE	identical protein binding, serine-type endopeptidase activity	negative regulation of catalytic activity, proteolysis
CM3.5_scaffold00063:1639078-1639827	MELO3C023904	P		binding
CM3.5_scaffold00063:1659224-1665049	MELO3C023905	P	SUBTILISIN, cucumisin	identical protein binding, serine-type endopeptidase activity	negative regulation of catalytic activity, proteolysis	extracellular region		Cucumisin is the major alergen in melon
CM3.5_scaffold00063:1688276-1689422	MELO3C023906	P	Transposase
CM3.5_scaffold00063:1694324-1694564	MELO3C023907	P					partial
CM3.5_scaffold00063:1708580-1708765	MELO3C023908	P	coiled-coil
CM3.5_scaffold00064:387504-389289	MELO3C023949	I				cell part
CM3.5_scaffold00064:867505-867882	MELO3C023988	PI
CM3.5_scaffold00064:1224561-1225205	MELO3C024019	C	RING FINGER	binding
CM3.5_scaffold00064:1953484-1953699	MELO3C024048	C
CM3.5_scaffold00064:1962740-1963015	MELO3C024049	C
CM3.5_scaffold00064:1963602-1964231	MELO3C024050	C
CM3.5_scaffold00064:1964525-1964943	MELO3C024051	C
CM3.5_scaffold00064:1965194-1967036	MELO3C024052	C
CM3.5_scaffold00065:392325-393292	MELO3C024077	KC
CM3.5_scaffold00065:1011208-1043386	MELO3C024093	(KI)(Intron)	Exocyst complex component		protein transport, pollen tube growth, pollen germination, exocytosis	plasma membrane, cytosol
CM3.5_scaffold00066:276742-277005	MELO3C024134	C
CM3.5_scaffold00066:310275-310504	MELO3C024136	KPC					partial
CM3.5_scaffold00066:424569-424724	MELO3C024140	KCI
CM3.5_scaffold00066:426308-426697	MELO3C024141	KCI
CM3.5_scaffold00067:28851-31266	MELO3C024223	CI
CM3.5_scaffold00067:142404-145860	MELO3C024236	I	SERINE/THREONINE RECEPTOR-LIKE PROTEIN KINASE	kinase activity
CM3.5_scaffold00067:220008-220829	MELO3C024252	C	GLYCERATE DEHYDROGENASE, Glyoxylate reductase	NAD binding, hydroxyphenylpyruvate reductase activity, glyoxylate reductase activity	oxidation-reduction process
CM3.5_scaffold00067:1432335-1432700	MELO3C024422	I	LRR SERINE-THREONINE PROTEIN KINASE	binding, protein kinase activity
CM3.5_scaffold00068:331038-331223	MELO3C024489	C
CM3.5_scaffold00068:441192-441587	MELO3C024498	I	ACT-like, Threonine dehydratase chloroplastic	lyase activity	cellular amino acid metabolic process	plastid
CM3.5_scaffold00068:1446178-1446449	MELO3C024608	C	26S PROTEASE REGULATORY SUBUNIT	microtubule-severing ATPase activity, peptidase activity, ATP binding	ubiquitin-dependent protein catabolic process	cytoplasm, nucleus, proteasome complex
CM3.5_scaffold00068:1674801-1675349	MELO3C024616	C
CM3.5_scaffold00068:1696103-1697524	MELO3C024617	C	coiled-coil	catalytic activity, nucleic acid binding	cellular process
CM3.5_scaffold00068:1721310-1721855	MELO3C024618	C
CM3.5_scaffold00068:1765022-1765333	MELO3C024619	C	coiled-coil
CM3.5_scaffold00068:1770430-1770705	MELO3C024620	C
CM3.5_scaffold00068:1773083-1773739	MELO3C024621	C
CM3.5_scaffold00068:1809372-1809539	MELO3C024622	C
CM3.5_scaffold00069:1343357-1343626	MELO3C024697	K
CM3.5_scaffold00069:1506871-1507023	MELO3C024708	C	coiled-coil
CM3.5_scaffold00070:294304-297983	MELO3C024733	C	pentaTRICOPEPTIDE REPEAT-CONTAINING PROTEIN
CM3.5_scaffold00070:468195-469071	MELO3C024743	C	Disease resistance protein	ATP binding	defense response, apoptosis
CM3.5_scaffold00070:808888-809172	MELO3C024763	C
CM3.5_scaffold00070:935974-936189	MELO3C024767	C
CM3.5_scaffold00071:1677096-1677631	MELO3C024873	C?
CM3.5_scaffold00073:83251-83484	MELO3C024973	I
CM3.5_scaffold00073:598687-599176	MELO3C024998	PI
CM3.5_scaffold00073:1643465-1643722	MELO3C025045	C
CM3.5_scaffold00074:941807-942025	MELO3C025094	C		binding
CM3.5_scaffold00074:1340804-1341250	MELO3C025115	C
CM3.5_scaffold00075:77412-77881	MELO3C025132	PC
CM3.5_scaffold00075:122064-122261	MELO3C025133	PC
CM3.5_scaffold00075:129043-129232	MELO3C025134	PC					partial
CM3.5_scaffold00075:183939-184117	MELO3C025136	PC	coiled-coil				partial
CM3.5_scaffold00075:415239-415439	MELO3C025154	C
CM3.5_scaffold00075:637106-637336	MELO3C025163	P					partial
CM3.5_scaffold00075:655971-657260	MELO3C025165	P	AQUAPORIN TRANSPORTER	transporter activity	transmembrane transport	integral to membrane
CM3.5_scaffold00075:1434493-1434817	MELO3C025200	P					partial
CM3.5_scaffold00076:241288-241776	MELO3C025214	KC
CM3.5_scaffold00076:291509-292359	MELO3C025216	C
CM3.5_scaffold00076:383973-384190	MELO3C025220	C
CM3.5_scaffold00076:637771-638049	MELO3C025234	CI
CM3.5_scaffold00076:638706-642912	MELO3C025235	CI
CM3.5_scaffold00076:643135-643965	MELO3C025236	CI
CM3.5_scaffold00076:674467-674916	MELO3C025237	CI
CM3.5_scaffold00076:681026-682048	MELO3C025238	CI
CM3.5_scaffold00076:682315-682781	MELO3C025239	CI
CM3.5_scaffold00076:683111-683527	MELO3C025240	CI
CM3.5_scaffold00076:683737-684012	MELO3C025241	CI
CM3.5_scaffold00076:694417-695121	MELO3C025242	CI
CM3.5_scaffold00076:704359-704566	MELO3C025243	CI
CM3.5_scaffold00076:799473-799652	MELO3C025246	I					partial
CM3.5_scaffold00076:1098273-1098557	MELO3C025267	C
CM3.5_scaffold00078:387972-388395	MELO3C025370	K					partial
CM3.5_scaffold00078:718368-718547	MELO3C025398	C
CM3.5_scaffold00078:720441-720860	MELO3C025399	C
CM3.5_scaffold00078:738794-738961	MELO3C025400	C
CM3.5_scaffold00078:864446-864943	MELO3C025403	C
CM3.5_scaffold00078:872139-872417	MELO3C025404	C		hydrolase activity, transferase activity, nucleotide binding	primary metabolic process, cellular metabolic process, nitrogen compound metabolic process
CM3.5_scaffold00078:1056630-1057326	MELO3C025411	C	Lysine-specific demethylase	peptide-aspartate beta-dioxygenase activity, sequence-specific DNA binding transcription factor activity	oxidation-reduction process
CM3.5_scaffold00078:1058025-1058197	MELO3C025412	C		lipid A biosynthetic process		membrane
CM3.5_scaffold00078:1124995-1125267	MELO3C025414	C
CM3.5_scaffold00078:1167641-1168441	MELO3C025416	C	ubiquitin			plasma membrane, cell wall
CM3.5_scaffold00079:1260179-1260409	MELO3C025514	KCI
CM3.5_scaffold00080:128897-129516	MELO3C025529	C
CM3.5_scaffold00080:342468-342710	MELO3C025542	C
CM3.5_scaffold00082:322017-322451	MELO3C025703	PCI
CM3.5_scaffold00082:770013-771752	MELO3C025735	(PI)(Partial)	PROTEASOME SUBUNIT ALPHA TYPE 5	threonine-type endopeptidase activity	response to cadmium ion, ubiquitin-dependent protein catabolic process	cytosolic ribosome, proteasome core complex, alpha-subunit complex, plasma membrane, nucleus
CM3.5_scaffold00082:939808-940015	MELO3C025756	C					partial
CM3.5_scaffold00083:722196-722384	MELO3C025817	C
CM3.5_scaffold00083:724264-724566	MELO3C025818	C
CM3.5_scaffold00083:922303-922503	MELO3C025823	C
CM3.5_scaffold00084:1106472-1107601	MELO3C025934	PI
CM3.5_scaffold00084:1108085-1108321	MELO3C025935	P
CM3.5_scaffold00084:1108741-1110045	MELO3C025936	I
CM3.5_scaffold00084:1112913-1113527	MELO3C025937	I
CM3.5_scaffold00085:217519-218184	MELO3C025946	C
CM3.5_scaffold00085:219026-219392	MELO3C025947	C	Phosphofructokinase	diphosphate-fructose-6-phosphate 1-phosphotransferase activity, ATP binding, 6-phosphofructokinase activity	glycolysis	6-phosphofructokinase complex
CM3.5_scaffold00085:219580-220781	MELO3C025948	C	Phosphofructokinase	diphosphate-fructose-6-phosphate 1-phosphotransferase activity, ATP binding, 6-phosphofructokinase activity	glycolysis	6-phosphofructokinase complex
CM3.5_scaffold00085:332177-332862	MELO3C025954	I	coiled-coil
CM3.5_scaffold00085:340951-342421	MELO3C025955	C	coiled-coil
CM3.5_scaffold00085:452242-452716	MELO3C025958	PI					partial
CM3.5_scaffold00085:493586-494044	MELO3C025962	C	coiled-coil
CM3.5_scaffold00085:544523-544687	MELO3C025965	PI
CM3.5_scaffold00085:558277-558537	MELO3C025966	PI	coiled-coil
CM3.5_scaffold00085:564391-564996	MELO3C025967	PI	coiled-coil
CM3.5_scaffold00085:582073-582456	MELO3C025968	PI
CM3.5_scaffold00085:595896-596154	MELO3C025969	PI	HEXOKINASE	transcription regulator activity, ATP binding, hexokinase activity	regulation of transcription, DNA-dependent, glycolysis
CM3.5_scaffold00085:728162-729111	MELO3C025974	I		binding		cytoplasmic membrane-bounded vesicle
CM3.5_scaffold00086:684125-684430	MELO3C026038	C
CM3.5_scaffold00087:167295-167638	MELO3C026066	C	rRNA 2'-O-methyltransferase fibrillarin	methyltransferase activity, protein binding, RNA binding	tRNA processing, rRNA processing
CM3.5_scaffold00088:51326-51842	MELO3C026114	C
CM3.5_scaffold00088:306528-306908	MELO3C026123	P
CM3.5_scaffold00088:311092-311301	MELO3C026124	P?
CM3.5_scaffold00088:311608-311941	MELO3C026125	P?					partial
CM3.5_scaffold00088:453359-453613	MELO3C026129	C	Gag/pol protein
CM3.5_scaffold00091:379885-380115	MELO3C026328	C
CM3.5_scaffold00094:380062-380307	MELO3C026461	C
CM3.5_scaffold00095:126769-128748	MELO3C026486	P	CYTOCHROME P450	oxidoreductase activity
CM3.5_scaffold00096:581063-581347	MELO3C026559	C
CM3.5_scaffold00097:377316-377573	MELO3C026574	C
CM3.5_scaffold00099:437159-438472	MELO3C026648	KC
CM3.5_scaffold00100:40588-40770	MELO3C026655	C	ATP SYNTHASE	hydrolase activity, acting on acid anhydrides, catalyzing transmembrane movement of substances, ATP binding	ATP synthesis coupled proton transport, embryo development ending in birth or egg hatching	proton-transporting two-sector ATPase complex, catalytic domain
CM3.5_scaffold00100:41116-41421	MELO3C026656	C	ATP synthase	proton-transporting ATPase activity, rotational mechanism, hydrogen ion transporting ATP synthase activity, rotational mechanism, ATP binding	plasma membrane ATP synthesis coupled proton transport	mitochondrial proton-transporting ATP synthase complex, catalytic core F(1)
CM3.5_scaffold00101:173600-174211	MELO3C026675	C		oxidoreductase activity	metabolic process
CM3.5_scaffold00102:254443-254640	MELO3C026709	C
CM3.5_scaffold00102:404277-404516	MELO3C026714	C
CM3.5_scaffold00102:484686-485978	MELO3C026718	C
CM3.5_scaffold00102:490955-491968	MELO3C026719	C	Retrotransposon protein
CM3.5_scaffold00104:31893-33066	MELO3C026731	C	Similar to Protein virR
CM3.5_scaffold00104:258064-259959	MELO3C026744	PI	GAG/POL/ENV POLYPROTEIN
CM3.5_scaffold00105:264117-268743	MELO3C026771	CI	binding	cellular metabolic process, nitrogen compound metabolic process
CM3.5_scaffold00105:456366-457910	MELO3C026787	C	coiled-coil, UDP-Glycosyltransferase/glycogen phosphorylase, Cytokinin-O-glucosyltransferase	transferase activity, transferring hexosyl groups, UDP-glycosyltransferase activity
CM3.5_scaffold00108:251702-252130	MELO3C026819	P	coiled-coil
CM3.5_scaffold00108:260171-260533	MELO3C026820	C	coiled-coil
CM3.5_scaffold00108:262093-262368	MELO3C026821	C	GAG/POL/ENV POLYPROTEIN
CM3.5_scaffold00108:322524-322886	MELO3C026823	C	coiled-coil
CM3.5_scaffold00111:179242-179606	MELO3C026858	K					partial
CM3.5_scaffold00116:14055-14470	MELO3C026928	C
CM3.5_scaffold00116:31901-32191	MELO3C026929	C
CM3.5_scaffold00117:105491-121171	MELO3C026941	C (Partial)	acyltransferases, Agmatine coumaroyltransferase	transferase activity
CM3.5_scaffold00120:66575-68616	MELO3C026978	I
CM3.5_scaffold00120:92039-92903	MELO3C026979	I
CM3.5_scaffold00121:26-409	MELO3C026982	C
CM3.5_scaffold00121:692-1030	MELO3C026983	C	coiled-coil
CM3.5_scaffold00121:1275-1842	MELO3C026984	C
CM3.5_scaffold00128:25421-25714	MELO3C027010	C	CYTOCHROME P450	secologanin synthase activity, heme binding, electron carrier activity, monooxygenase activity	oxidation-reduction process
CM3.5_scaffold00128:26341-26529	MELO3C027011	C
CM3.5_scaffold00130:14465-14686	MELO3C027014	C		kinase activity
CM3.5_scaffold00133:28340-28966	MELO3C027019	C
CM3.5_scaffold00136:34919-35159	MELO3C027022	C	NON-LTR RETROELEMENT REVERSE TRANSCRIPTASE RELATED				partial
CM3.5_scaffold00137:40242-40544	MELO3C027024	C					partial
CM3.5_scaffold00141:6920-7214	MELO3C027027	KC					partial
CM3.5_scaffold00143:2738-3086	MELO3C027029	C					partial
CM3.5_scaffold00148:17339-17662	MELO3C027033	KI
CM3.5_scaffold00164:14328-14544	MELO3C027038	DKPI					partial
CM3.5_scaffold00228:8105-8292	MELO3C027065	C
CM3.5_scaffold00233:2088-2317	MELO3C027068	KCI
CM3.5_scaffold00270:1180-1680	MELO3C027087	K		phosphotransferase activity, alcohol group as acceptor, binding			partial
CM3.5_scaffold00276:55-981	MELO3C027092	I	U5 small nuclear ribonucleoprotein 200 kDa helicase	ATP-dependent helicase activity, ATP binding, nucleic acid binding	membrane, mitochondrion, nucleolus
CM3.5_scaffold00332:51-200	MELO3C027116	KCI					partial
CM3.5_scaffold00396:1360-1986	MELO3C027132	I	NBS-LRR resistance protein	hydrolase activity			partial
CM3.5_scaffold00396:3914-4086	MELO3C027133	C
CM3.5_scaffold00402:245-421	MELO3C027135	C
CM3.5_scaffold00402:1566-1835	MELO3C027136	C	GLYCOSYLTRANSFERASE	protein xylosyltransferase activity, acetylglucosaminyltransferase activity	carbohydrate biosynthetic process	membrane, mitochondrion
CM3.5_scaffold00425:307-1247	MELO3C027140	I	DISEASERSIST	binding
CM3.5_scaffold00432:3713-5014	MELO3C027142	I
CM3.5_scaffold00477:451-657	MELO3C027150	K
CM3.5_scaffold00487:1977-2565	MELO3C027153	(DKPC) (Partial)					partial
CM3.5_scaffold00528:351-843	MELO3C027171	K		zinc ion binding		nucleus	partial
CM3.5_scaffold00567:3226-3438	MELO3C027181	KC
CM3.5_scaffold00575:2964-3278	MELO3C027182	PC
CM3.5_scaffold00600:189-3140	MELO3C027187	PI	METHYLTRANSFERASE	cyclopropane-fatty-acyl-phospholipid synthase activity	lipid biosynthetic process
CM3.5_scaffold00608:528-893	MELO3C027190	KPC					partial
CM3.5_scaffold00666:81-364	MELO3C027207	I
CM3.5_scaffold00702:1598-1897	MELO3C027214	I	GAG/POL/ENV POLYPROTEIN
CM3.5_scaffold00837:360-536	MELO3C027240	KC					partial
CM3.5_scaffold00867:979-1209	MELO3C027247	K
CM3.5_scaffold00885:438-676	MELO3C027252	PC					partial
CM3.5_scaffold00888:39-768	MELO3C027253	KCI	METHYLTRANSFERASE
CM3.5_scaffold00902:653-836	MELO3C027256	C					partial
CM3.5_scaffold00910:1063-1551	MELO3C027258	P	GAG/POL/ENV POLYPROTEIN
CM3.5_scaffold00911:95-277	MELO3C027259	PCI		oxidoreductase activity	lipid biosynthetic process		partial
CM3.5_scaffold00923:1108-2055	MELO3C027260	KCI	NON-LTR RETROELEMENT REVERSE TRANSCRIPTASE RELATED				partial
CM3.5_scaffold00970:1692-2357	MELO3C027269	C	Pectinesterase	hydrolase activity, acting on ester bonds	cytoplasmic membrane-bounded vesicle
CM3.5_scaffold00996:450-924	MELO3C027275	P
CM3.5_scaffold01000:1574-1935	MELO3C027276	P					partial
CM3.5_scaffold01031:919-1221	MELO3C027283	I					partial
CM3.5_scaffold01045:127-304	MELO3C027287	DKC					partial
CM3.5_scaffold01082:1795-2025	MELO3C027298	C		nucleotide binding	tRNA processing	intracellular
CM3.5_scaffold01088:1881-2071	MELO3C027300	C
CM3.5_scaffold01097:620-1230	MELO3C027303	I	Pectinesterase	hydrolase activity, acting on ester bonds	cell wall organization	cytoplasmic membrane-bounded vesicle	partial
CM3.5_scaffold01136:298-2245	MELO3C027312	K
CM3.5_scaffold01177:1995-2303	MELO3C027321	C	coiled-coil, HEAT SHOCK TRANSCRIPTION FACTOR	sequence-specific DNA binding, sequence-specific DNA binding transcription factor activity	response to stress, regulation of transcription, DNA-dependent	nucleus	partial
CM3.5_scaffold01199:1186-1584	MELO3C027326	K?C?I?					partial
CM3.5_scaffold01255:515-1262	MELO3C027336	C	NON-LTR RETROELEMENT REVERSE TRANSCRIPTASE
CM3.5_scaffold01291:1807-2055	MELO3C027347	C
CM3.5_scaffold01294:159-332	MELO3C027348	C					partial
CM3.5_scaffold01313:1404-1631	MELO3C027354	C		DNA binding			partial
CM3.5_scaffold01341:147-539	MELO3C027359	PCI					partial
CM3.5_scaffold01393:346-1746	MELO3C027374	K	coiled-coil
CM3.5_scaffold01400:355-775	MELO3C027376	I	Leucine-rich repeat, similar to MRGH63	hydrolase activity, nucleotide binding	ellular process, defense response
CM3.5_scaffold01422:1581-1846	MELO3C027381	PCI	coiled-coil				partial
CM3.5_scaffold01457:1583-1819	MELO3C027389	PCI					partial
CM3.5_scaffold01477:1756-1912	MELO3C027394	K
CM3.5_scaffold01491:1659-2045	MELO3C027401	C
CM3.5_scaffold01560:1590-1857	MELO3C027416	C	coiled-coil				partial
aAbsence detected in one of the following cultivars: C: C-836, I: C-1012, P: Piel de Sapo, K: PI 161375, D: DHL92. The '?' symbol indicates not conclusive PAV mapping patterns. 'Intron', 'Exon', 'Partial' or '1/2' denote a non-completetely absent gene (for example: half of the gene is missing, or else an intron, etc,.)
bPartially annotated genes, usually due to an scaffold sequence gap or else due to the gene being found on a contig or scaffold end
