# Supplementary material for: High presence/absence gene variability in defense-related gene clusters of Cucumis melo
Source: BMC Genomics. 2013 Nov 12;14:782. doi: 10.1186/1471-2164-14-782 (PMC3845527; doi:10.1186/1471-2164-14-782)
Supplement: Additional file 3: Table S2 — Distribution of PAV genes in functional categories. [file 1471-2164-14-782-S3.xlsx]

## Sheet: Hoja1
Table S2. Distribution of PAV genes in functional categories.
Functional category	No. of genes	Gene IDs
· Amino-acid metabolysm	13
Ala/Asp aminotransferases	2	280, 1121
HomoCys S-methyltransferase	1	302
Orn/Lys/Arg decarboxylases	3	17386-7
Phe N-hydroxylase	2	15139, 20180
Thr dehydratase	1	24498
Thr synthase	1	16527
Tyrosinase	3	882, 2577, 2580
· Biotic or abiotic stress response	92
Agmatine coumaroyl transferase	2	20672, 26941
Bifunctional inhibitor/lipid-transfer proteins (HyPRP)	5	5544, 5545, 5546, 5547, 14170
Chitinases	3	7963, 7964, 7966
Cystatin/Monellin/Thaumatin	3	8065, 18580, 20802
Cysteine proteinases (phytochelatin)	1	4500
Draught response	1	846
Exopeptidases/Amynoacylases	7	3398-99, 4918-19, 20723, 21094, 21748
Heat-shock	3	296, 325, 27321
Lipoxygenases	8	600, 684, 4245, 4246, 14632-35
LRR receptor -like kinases	8	5429, 5450-1, 5453, 15978, 22447, 23440, 24422
Pectinesterases	2	27269, 27303
Reticulon-related	1	67
Subtilisin-like proteases	3	23899, 23901, 23904
Serine carboxypeptidase	1	3810
Ser/Cys proteinase inhibitors	2	6457, 8183
Ser/Thr protein kinases	6	1378, 8436, 8888, 22041, 24236, 22153
TIR-NBS-LRR/NB-ARC/disease resistance	25	527, 4260, 4262, 4288-92, 4294-95, 4317-21, 4323-24, 15353, 22145, 22154, 24743, 27132, 27132, 27140, 27376
Ubiquitin ligase/26S proteasome/Ubiquitin protease/COP/Ubiquitin/Proteasome	11	27, 51, 1165, 1305, 1390, 4719, 6795, 19176, 24608, 25416, 25735
· Carbohydrate metabolism	26
· Cell Wall
Cellulose synthase	1	17933
Exopolygalacturonase	3	1377, 14582-3
Xyloglucan endotransglycosidase	1	14467
Xyllulose kinase	1	4085
Glycosylation	9	1416, 5185, 6778-9, 13481, 14356, 21482, 26787, 27136
Sugar metabolism
β-galactosidase	4	231, 5251, 16142, 18197
Phosphofructokinase	2	25947-8
Other	5	682, 9863, 11706, 24252, 25969
· Generic DNA or protein binding	38	321, 403, 680, 903, 1088, 1122, 1132, 2103, 2440, 2890, 3866, 4851, 6802, 6992, 8625, 9062, 9102, 10485, 10563, 11514, 12806, 13647, 14802, 15866, 16143, 21021, 21423, 23567, 23904, 24019, 24617, 25094, 25411, 25974, 26771, 27087, 27171, 27354
· Generic P450	12	613, 3383-4, 7797, 10452, 11931-3, 18335, 19209, 26486, 27010
· Lipid metabolism	14
Acyl-Coa desaturase/synthetase	4	10309, 14682, 17865, 17869
Cyclopropane-fatty-acid-phospholipid synthase	2	16893, 27187
GDSL esterase/Lipase	1	4299
Phosphatidylserine decarboxylase	1	3259
Other	6	18625, 18626, 22126, 25412, 23799, 27259
· Terpenoid biosynthesis	7
Terpene cyclases	3	4327, 14045, 16588
Terpene synthases	4	16589, 23276-23278
· Transcription/Translation	23
aa-tRNA synthesis/processing	5	425, 3855, 12870, 26066, 27298
RNA helicases	4	242, 1472, 22240, 27092
Spliceosome	2	12, 12778
TFIID	2	238, 10016
Transcription factors	4	10057, 11287, 18677, 23092
Other	6	351, 796, 11805, 13604, 14042, 17782
· Transport	21
Amino-acid transport	3	479, 1056, 1057
Anion transport	3	215, 763, 1253
Auxin efflux carrier	1	8744
Cu/Mn/Na transporters	3	5712, 17399, 21848
Glutamate receptor/Ion channel	4	11326, 11327, 17507, 17510
Mitochondrial carrier	1	1466
Oligopeptide transport	1	6389
Organic solute transporter	1	240
Others	4	374, 14821, 24093, 25165
· Other	58
Agglutinin	2	313, 22431
ATP synthase	3	10469, 26655, 26656
Cd or Se homeostasis	3	6953, 8541, 23124
Cell death	2	1657, 8322
Generic methyltransferases	4	7847, 14094, 19323, 27253
Germin-like protein	2	5184, 5186
Iron ion binding	4	89, 393, 17585-6
Nucleic acid metabolism/structure	6	805, 1621, 1721, 5187, 11909, 18340
Thiamine metabolism	2	21005, 22607
Thioredoxin	3	9798, 9817, 22141
Other	27	64, 121, 376, 482, 824, 3194, 4499, 5264, 8444, 8688, 12397, 12940, 13451, 14095, 14221, 14350, 15845, 16566, 16636, 17543, 18798, 20120, 20913, 21150, 21574, 25404, 26731
